# Supplementary material for: Transcriptome analysis confers a complex disease resistance network in wild rice Oryza meyeriana against Xanthomonas oryzae pv. oryzae
Source: Sci Rep. 2016 Dec 1;6:38215. doi: 10.1038/srep38215 (PMC5131272; doi:10.1038/srep38215)
Supplement: Supplementary Dataset 1 [file srep38215-s2.xls]

## Sheet: Table S1
S1 Table. Sequence annotations and relative expression levels of the differentially expressed unitranscripts (DEUs) of Oryza meyeriana leaf in response to Xanthomonas oryzae pv. oryzae infection*
Sequence ID	Sequence description	Sequence length	Hit. dic	Hit ACC	E-value	Similarity	Score	Alignment length	Positive	Ko_ID	Expressio level (FPKM)			P value
											CO	TE	TO	CO vs TE	CO vs TO	TO vs TE
Contig_37907	heavy metal-associated domain containing expressed	1223	PREDICTED: high mobility group nucleosome-binding domain-containing protein 5-like [Oryza brachyantha]	XP_006664003	5.58879e-36	100	142.51	71	71		0	0.9	0.85	1.8e-05	1.17e-05	0
Contig_835	Os10g0508500 [Oryza sativa Japonica Group]	6815	Os10g0508500 [Oryza sativa Japonica Group] >gi|113639632|dbj|BAF26937.1| Os10g0508500 [Oryza sativa Japonica Group]	NP_001065023	0	91	2184.84	1268	1166		0	2.1	0	5.18e-15	0	1.82e-15
Contig_27189	---NA---	2114	PREDICTED: zinc finger CCCH domain-containing protein 44-like [Oryza brachyantha]	XP_006655334	1.37818e-176	86	532.332	347	300		0	0.13	0.65	0	1.45e-06	0.00591026
Contig_19045	---NA---	2672	PREDICTED: ubiquitin-like modifier-activating enzyme atg7-like [Oryza brachyantha]	XP_006646097	0	87	589.726	384	335	K08337	1.29	0.2	0	0.000555023	8.14e-10	0.00100641
Contig_22174	Os09g0509500 [Oryza sativa Japonica Group]	2439	hypothetical protein OsI_35049 [Oryza sativa Indica Group]	EAY79887	0	96	887.871	489	474		0	0	0.11	0	0.0140787	0.0140787
Contig_2961	soluble starch synthase iii-1	5262	soluble starch synthase III-1 [Oryza sativa Indica Group] >gi|262345713|gb|ACY56220.1| soluble starch synthase III-1 [Oryza sativa Indica Group]	ACY56219	0	95	2039.23	1167	1119		0.18	0.34	0	0	2.25e-05	2.57e-07
Contig_32175	swt16_orysj ame: full=bidirectional sugar transporter sweet16 short= 16	1797	PREDICTED: LOW QUALITY PROTEIN: bidirectional sugar transporter SWEET16-like [Oryza brachyantha]	XP_006651362	4.33621e-47	88	153.295	113	100	K15382	5.2	0	0	2.97e-13	7.8e-14	0
Contig_21580	abc transporter family protein	2483	hypothetical protein OsI_25665 [Oryza sativa Indica Group]	EEC81874	0	96	960.288	524	508		0.12	0.4	0.43	0	0.0264292	0
Contig_37681	villin 2	1259	hypothetical protein OsJ_22231 [Oryza sativa Japonica Group]	EEE66162	2.10814e-178	98	536.569	282	277	K05768	2.94	7.85	3.74	0.0403049	0	0
Contig_5861	high affinity sulphate transporter	4311	High affinity sulfate transporter 2 [Triticum urartu]	EMS54293	0	61	296.975	316	193	K17470	0.22	0	0.02	5.79e-05	0.000747106	0
Contig_9003	hypothetical protein [Oryza sativa Japonica Group]	3784	hypothetical protein OsI_08083 [Oryza sativa Indica Group]	EAY86701	0	76	661.374	485	373		0	0.14	0	0.00199605	0	0.00100641
Contig_18502	unknown protein [Oryza sativa Japonica Group]	2713	hypothetical protein OsJ_30421 [Oryza sativa Japonica Group]	EEE70274	1.02085e-155	89	481.1	307	275		1.41	0.12	1.52	2.67e-05	0	1.43e-05
Contig_25404	hfa4b_orysj ame: full=heat stress transcription factor a-4b ame: full=heat stress transcription factor 4 short= sf-04 ame: full=heat stress transcription factor 9 short=rhsf9	2223	Os01g0749300 [Oryza sativa Japonica Group] >gi|75306599|sp|Q94J16.1|HFA4B_ORYSJ RecName: Full=Heat stress transcription factor A-4b; AltName: Full=Heat stress transcription factor 4; Short=OsHsf-04; AltName: Full=Heat stress transcription factor 9; Short=rHsf9 [Oryza sativa Japonica Group] >gi|14209551|dbj|BAB56047.1| putative heat shock factor [Oryza sativa Japonica Group] >gi|33591112|gb|AAQ230…	NP_001044247	0	93	797.349	430	403	K09414	1.22	3.35	2	0.0346824	0	0
Contig_35666	bahl2_orysj ame: full=probable e3 ubiquitin-protein ligase bah1-like 2	1505	RecName: Full=Probable E3 ubiquitin-protein ligase BAH1-like 1 >gi|218200240|gb|EEC82667.1| hypothetical protein OsI_27296 [Oryza sativa Indica Group]	B8B5U8	0	97	550.821	286	280	K16275	0.35	0.34	0	0	0.000726851	0.00100641
Contig_12991	amp-binding enzyme family expressed	3265	RecName: Full=4-coumarate--CoA ligase-like 1 [Oryza sativa Japonica Group] >gi|108706227|gb|ABF94022.1| AMP-binding enzyme family protein, expressed [Oryza sativa Japonica Group] >gi|215768960|dbj|BAH01189.1| unnamed protein product [Oryza sativa Japonica Group]	Q0DV32	0	96	971.844	552	535	K01904	0	0.34	0.18	1.8e-05	0.000390825	0
Contig_21064	nadh dehydrogenase	2520	PREDICTED: alternative NAD(P)H-ubiquinone oxidoreductase C1, chloroplastic/mitochondrial-like [Oryza brachyantha]	XP_006655908	0	97	652.514	340	331	K17872	0.63	1.55	1.81	0	0.0346687	0
Contig_26397	p2c13_orysj ame: full=probable protein phosphatase 2c 13 short= 2c13	2162	PREDICTED: probable protein phosphatase 2C 13-like [Oryza brachyantha]	XP_006648509	2.84863e-77	100	260.381	126	126	K17506	0	0	0.19	0	0.00286389	0.00286389
Contig_12899	dna replication licensing factor mcm2	3276	Os06g0218500 [Oryza sativa Japonica Group] >gi|75322926|sp|Q69QA6.1|MCM9_ORYSJ RecName: Full=Probable DNA helicase MCM9; AltName: Full=Minichromosome maintenance 9; Short=OsMCM9 [Oryza sativa Japonica Group] >gi|51091369|dbj|BAD36103.1| putative DNA replication licensing factor MCM2 [Oryza sativa Japonica Group] >gi|51535360|dbj|BAD37231.1| putative DNA replication licensing factor MCM2 [Oryza sa…	NP_001057158	1.57768e-128	97	419.083	229	224	K10738	0.2	0.25	1.23	0	0.000669108	0.0018665
Contig_9172	OSJNBa0063G07.9 [Oryza sativa Japonica Group]	3759	OSJNBb0112E13.1 [Oryza sativa Japonica Group] >gi|38346564|emb|CAE03785.2| OSJNBa0063G07.9 [Oryza sativa Japonica Group] >gi|116309495|emb|CAH66563.1| OSIGBa0113K06.9 [Oryza sativa Indica Group] >gi|218194590|gb|EEC77017.1| hypothetical protein OsI_15361 [Oryza sativa Indica Group]	CAE02319	5.99088e-66	79	236.498	185	147		1.97	0.76	0.77	0.0495419	0	0
Contig_14469	major facilitator superfamily expressed	3085	PREDICTED: protein ZINC INDUCED FACILITATOR 1-like isoform X1 [Oryza brachyantha]	XP_006663792	0	97	864.759	476	463		3.66	0	0.55	4.87e-14	0.000162934	2.97e-07
Contig_6067	snf2 family chromatin remodeling atpase	4276	hypothetical protein OsJ_03673 [Oryza sativa Japonica Group]	EEE55488	0	96	1990.7	1074	1033		10.44	25.7	9.56	0	0	0.0377929
Contig_17890	serine threonine protein kinase	2764	Os07g0475900 [Oryza sativa Japonica Group] >gi|34393850|dbj|BAC83504.1| putative serine/threonine protein kinase [Oryza sativa Japonica Group] >gi|113611160|dbj|BAF21538.1| Os07g0475900 [Oryza sativa Japonica Group] >gi|215694671|dbj|BAG89862.1| unnamed protein product [Oryza sativa Japonica Group]	NP_001059624	2.16035e-159	98	486.878	241	237		0.4	0.03	0	0.00171842	7.72e-06	0
Contig_6901	bioda_orysj ame: full=bifunctional dethiobiotin synthetase -diamino-pelargonic acid mitochondrial ame: full=bifunctional bio3-bio1 protein includes: ame: full=dethiobiotin synthetase ame: full=dtb synthetase short=dtbs ame: full=protein biotin auxotroph 3 includes: ame: full= -diamino-pelargonic acid aminotransferase short=dapa at short=dapa aminotransferase ame: full= -diaminononanoate synthase …	4131	Os08g0245400 [Oryza sativa Japonica Group] >gi|75294322|sp|Q6ZKV8.1|BIODA_ORYSJ RecName: Full=Bifunctional dethiobiotin synthetase/7,8-diamino-pelargonic acid aminotransferase, mitochondrial; AltName: Full=Bifunctional BIO3-BIO1 protein; Includes: RecName: Full=Dethiobiotin synthetase; AltName: Full=DTB synthetase; Short=DTBS; AltName: Full=Protein BIOTIN AUXOTROPH 3; Includes: RecName: Full=7,8-…	NP_001061354	0	91	720.309	451	411	K00833	0.32	0.39	0	0	2.05e-06	6.35e-07
Contig_13319	ac073556_1 pentatricopeptide repeat containing protein	3222	hypothetical protein OsJ_09560 [Oryza sativa Japonica Group]	EEE58395	0	94	1551.18	845	802		1.57	0.17	0.32	5.05e-05	0.00161675	0
Contig_37746	hypothetical protein OsJ_16011 [Oryza sativa Japonica Group]	1249	PREDICTED: peptide transporter PTR2-like [Oryza brachyantha]	XP_006652743	0	93	637.876	353	331		0.62	9.11	1.11	8.99e-07	0	4.92e-05
Contig_30291	xanthine uracil vitamin c permease family expressed	1922	Os11g0427700 [Oryza sativa Japonica Group] >gi|62734529|gb|AAX96638.1| At5g50300 [Oryza sativa Japonica Group] >gi|77550413|gb|ABA93210.1| xanthine/uracil/vitamin C permease family protein, putative, expressed [Oryza sativa Japonica Group] >gi|113645003|dbj|BAF28144.1| Os11g0427700 [Oryza sativa Japonica Group] >gi|215701282|dbj|BAG92706.1| unnamed protein product [Oryza sativa Japonica Group] >g…	NP_001067781	0	97	924.85	522	509	K06901	0.43	3.15	2.74	0.00017611	0.000354894	0
Contig_34360	---NA---	1631	hypothetical protein OsJ_35422 [Oryza sativa Japonica Group]	EEE52866	1.2565e-35	84	148.288	88	74		0.92	0.49	0	0	8.76e-07	7.45e-05
Contig_6857	act domain containing with alternative splicing forms	4137	Os03g0413100 [Oryza sativa Japonica Group] >gi|41469089|gb|AAS07063.1| putative ACT domain containing protein, ACR4, with alternative splicing forms [Oryza sativa Japonica Group] >gi|108708791|gb|ABF96586.1| ACT domain containing protein, putative, expressed [Oryza sativa Japonica Group] >gi|113548830|dbj|BAF12273.1| Os03g0413100 [Oryza sativa Japonica Group] >gi|125860400|dbj|BAF46923.1| ACT-dom…	NP_001050359	0	99	793.882	452	448		6.2	28.36	6.79	0.00135928	0	0.0029526
Contig_34002	unknown protein [Oryza sativa Japonica Group]	1663	PREDICTED: uncharacterized protein LOC102702532 [Oryza brachyantha]	XP_006647168	1.54937e-77	91	252.677	145	133		14.89	6.73	17.83	0	0	0.0316546
Contig_23889	hypothetical protein OsJ_03877 [Oryza sativa Japonica Group]	2319	proline-rich family protein-like [Oryza sativa Japonica Group] >gi|125572436|gb|EAZ13951.1| hypothetical protein OsJ_03877 [Oryza sativa Japonica Group]	BAD73346	2.20823e-87	92	290.041	159	147		1.36	0.48	1.4	0.045138	0	0.029686
Contig_23838	tropinone expressed	2323	Os03g0268900 [Oryza sativa Japonica Group] >gi|108707390|gb|ABF95185.1| Tropinone reductase, putative, expressed [Oryza sativa Japonica Group] >gi|113548146|dbj|BAF11589.1| Os03g0268900 [Oryza sativa Japonica Group] >gi|215708853|dbj|BAG94122.1| unnamed protein product [Oryza sativa Japonica Group] >gi|218192511|gb|EEC74938.1| hypothetical protein OsI_10904 [Oryza sativa Indica Group] >gi|2226246…	NP_001049675	3.53761e-92	95	301.212	178	170	K08081	11.02	3.77	8.45	0.0226804	0	0
Contig_23566	pentatricopeptide repeat-containing protein at1g08070-like isoform x2	2340	PREDICTED: pentatricopeptide repeat-containing protein At1g08070-like [Oryza brachyantha]	XP_006656565	0	87	704.131	503	441		6.03	1.59	2.72	0.00583543	0	0
Contig_28114	Os05g0552900, partial [Oryza sativa Japonica Group]	2061	PREDICTED: 65-kDa microtubule-associated protein 3-like [Oryza brachyantha]	XP_006655570	0	95	862.833	543	518	K16732	0	0.06	0.15	0	0.00922396	0
Contig_24040	lysine decarboxylase-like protein	2310	Os05g0541200 [Oryza sativa Japonica Group] >gi|75108970|sp|Q5TKP8.1|LOGL7_ORYSJ RecName: Full=Probable cytokinin riboside 5'-monophosphate phosphoribohydrolase LOGL7; AltName: Full=Protein LONELY GUY-like 7 [Oryza sativa Japonica Group] >gi|55908876|gb|AAV67819.1| putative lysine decarboxylase-like protein [Oryza sativa Japonica Group] >gi|113579738|dbj|BAF18101.1| Os05g0541200 [Oryza sativa Japo…	NP_001056187	1.35943e-98	96	316.235	179	172	K06966	1.74	13.27	1.61	4.2e-05	0	2.68e-05
Contig_16729	apy2_orysj ame: full=probable apyrase 2 short= 2 ame: full=atp-diphosphatase ame: full=atp-diphosphohydrolase ame: full=adenosine diphosphatase short=adpase	2861	hypothetical protein OsI_27366 [Oryza sativa Indica Group]	EEC82701	0	94	796.964	471	447	K14641	1.7	9.17	4.62	0.00051645	0.0349858	0
Contig_23994	expressed protein [Oryza sativa Japonica Group]	2313	hypothetical protein OsI_11095 [Oryza sativa Indica Group]	EEC75016	0	95	951.044	622	597		0.03	0	0.94	0	5.95e-06	4.09e-08
Contig_14242	y5498_orysj ame: full=ap2 erf and b3 domain-containing protein os05g0549800	3110	hypothetical protein OsI_20876 [Oryza sativa Indica Group]	EAY98921	6.38371e-168	80	510.76	404	327	K09287	0	0.68	0	1.68e-07	0	7.6e-08
Contig_28469	glycoprotein 3-alpha-l-fucosyltransferase	2039	Os08g0472600 [Oryza sativa Japonica Group] >gi|42407376|dbj|BAD09365.1| putative glycoprotein 3-alpha-L-fucosyltransferase [Oryza sativa Japonica Group] >gi|113623989|dbj|BAF23934.1| Os08g0472600 [Oryza sativa Japonica Group]	NP_001062020	0	93	942.184	514	479	K00753	4.74	13.13	8.77	0.0299784	0	0
Contig_21013	prli-interacting factor k	2524	Os01g0534800 [Oryza sativa Japonica Group] >gi|57899277|dbj|BAD87678.1| putative PRLI-interacting factor K [Oryza sativa Japonica Group] >gi|113532786|dbj|BAF05169.1| Os01g0534800 [Oryza sativa Japonica Group]	NP_001043255	0	96	971.844	508	492		41.19	115.6	26.91	0.0258144	0	0.0024136
Contig_34496	transporter, putative, expressed [Oryza sativa Japonica Group]	1619	transporter, putative, expressed [Oryza sativa Japonica Group]	ABG22349	0	86	746.117	473	410		0.78	3.55	0.1	0.00247764	0.00182225	1.88e-08
Contig_13373	dna replication licensing factor mcm2	3215	PREDICTED: DNA helicase MCM9-like [Oryza brachyantha]	XP_006655917	6.6295e-175	95	540.036	301	287	K10738	1.38	0.03	1.17	5.31e-08	0	2e-07
Contig_35765	---NA---	1494	hypothetical protein OsJ_22305 [Oryza sativa Japonica Group]	EEE66189	2.41816e-84	94	273.863	145	137		1.43	0.19	1.64	0.000882874	0	0.000233106
Contig_18092	serine esterase	2744	E3 ubiquitin-protein ligase FANCL [Aegilops tauschii]	EMT30313	0	64	358.221	337	218		0	0.06	0.16	0	0.00199605	0
Contig_4036	haloacid dehalogenase-like hydrolase-like	4785	PREDICTED: uncharacterized protein LOC102711046, partial [Oryza brachyantha]	XP_006648473	0	93	649.047	372	349		0.13	0	0.01	0.000726851	0.00229484	0
Contig_39149	---NA---	958	PREDICTED: WAT1-related protein At5g64700-like [Oryza brachyantha]	XP_006645981	4.85758e-109	96	333.954	172	166		1.18	0	0.63	1.8e-05	0	0.000290613
Contig_13631	emsy n terminus domain-containing	3183	hypothetical protein OsI_30674 [Oryza sativa Indica Group]	EEC84240	1.6091e-89	96	308.145	179	172		0	1.23	0	8.83e-10	0	3.47e-10
Contig_28942	sodium transporter	2010	PREDICTED: LOW QUALITY PROTEIN: probable cation transporter HKT9-like [Oryza brachyantha]	XP_006657304	0	91	849.736	502	457		2.35	0.79	0.84	0.0301167	0.0382204	0
Contig_7987	---NA---	3953	hypothetical protein OsJ_34353 [Oryza sativa Japonica Group]	EEE52327	1.9461e-167	66	530.406	553	367		2.81	0	1.26	5.68e-14	0	2.88e-11
Contig_24677	udp-acetylglucosamine acyltransferase-like	2269	Os01g0722100 [Oryza sativa Japonica Group] >gi|57899237|dbj|BAD87406.1| UDP-acetylglucosamine acyltransferase-like [Oryza sativa Japonica Group] >gi|57899537|dbj|BAD87051.1| UDP-acetylglucosamine acyltransferase-like [Oryza sativa Japonica Group] >gi|113533630|dbj|BAF06013.1| Os01g0722100 [Oryza sativa Japonica Group] >gi|215694880|dbj|BAG90071.1| unnamed protein product [Oryza sativa Japonica Gr…	NP_001044099	1.44823e-104	96	335.495	199	193	K00677	0	0	0.14	0	0.00922396	0.00922396
Contig_5197	abc transporter nda	4460	Os01g0218700 [Oryza sativa Japonica Group] >gi|56201622|dbj|BAD73069.1| putative ABC transporter Nda [Oryza sativa Japonica Group] >gi|56784087|dbj|BAD81416.1| putative ABC transporter Nda [Oryza sativa Japonica Group] >gi|113531944|dbj|BAF04327.1| Os01g0218700 [Oryza sativa Japonica Group]	NP_001042413	0	93	1224.15	722	675		0	0	0.27	0	3.54e-06	3.54e-06
Contig_38940	histidine-containing phosphotransfer protein 4	1018	hypothetical protein SORBIDRAFT_03g034300 [Sorghum bicolor] >gi|241928316|gb|EES01461.1| hypothetical protein SORBIDRAFT_03g034300 [Sorghum bicolor]	XP_002456341	2.41886e-89	94	276.559	151	143	K14490	0.55	0.05	0.4	0.00547934	0	0.0141459
Contig_18544	---NA---	2710	hypothetical protein OsI_29452 [Oryza sativa Indica Group]	EEC83673	1.53738e-103	100	336.265	170	170	K08819	0.92	0	0	4.09e-08	1.32e-08	0
Contig_17455	hypothetical protein OsJ_14833 [Oryza sativa Japonica Group]	2799	OSIGBa0093L02.3 [Oryza sativa Indica Group]	CAH66407	4.96521e-179	91	541.576	311	286	K11851	3.73	8.11	2.74	0	0	0.0248331
Contig_26681	nts2 protein	2145	hypothetical protein OsI_04623 [Oryza sativa Indica Group]	EAY76667	1.24956e-162	98	485.337	256	253		0.73	1.19	0.18	0	0.0145875	0.000943639
Contig_22708	Os12g0417000, partial [Oryza sativa Japonica Group]	2400	Os12g0417000 [Oryza sativa Japonica Group] >gi|113649161|dbj|BAF29673.1| Os12g0417000, partial [Oryza sativa Japonica Group]	NP_001066654	5.7957e-69	61	249.98	297	183		0.24	0	0.29	0.00100641	0	0.000164799
Contig_465	transcription factor-like	7513	hypothetical protein OsI_08179 [Oryza sativa Indica Group]	EEC73653	0	85	2138.23	1431	1219	K15199	0.27	1.99	0.69	7.33e-05	0	0.0290718
Contig_39399	cue domain containing protein	869	Os06g0705500 [Oryza sativa Japonica Group] >gi|53792577|dbj|BAD53592.1| unknown protein [Oryza sativa Japonica Group] >gi|53792770|dbj|BAD53805.1| unknown protein [Oryza sativa Japonica Group] >gi|113596557|dbj|BAF20431.1| Os06g0705500 [Oryza sativa Japonica Group] >gi|215765645|dbj|BAG87342.1| unnamed protein product [Oryza sativa Japonica Group] >gi|222636198|gb|EEE66330.1| hypothetical protein…	NP_001058517	4.07868e-72	70	231.876	189	134		2.33	0.81	1.86	0.0475904	0	0
Contig_9509	Os04g0498800 [Oryza sativa Japonica Group]	3711	PREDICTED: cell division control protein 48 homolog B-like, partial [Oryza brachyantha]	XP_006653565	0	97	793.112	430	419		0.5	0	0.27	4e-07	0	1.8e-05
Contig_21175	elongation factor 1a binding protein	2512	PREDICTED: BTB/POZ domain-containing protein At2g04740-like [Brachypodium distachyon]	XP_003560775	0	81	827.78	626	510	K10520	2.42	0.49	2.28	0.00173895	0	0.00197317
Contig_29927	Os01g0293600 [Oryza sativa Japonica Group]	1946	Os01g0293600 [Oryza sativa Japonica Group] >gi|255673136|dbj|BAF04712.2| Os01g0293600 [Oryza sativa Japonica Group]	NP_001042798	1.16606e-78	63	189.504	173	110		2.41	0.65	1.21	0.00976667	0	0
Contig_18196	expressed protein [Oryza sativa Japonica Group]	2737	PREDICTED: uncharacterized protein LOC102713059 [Oryza brachyantha]	XP_006650011	0	93	536.569	316	294		1.31	0.49	0.18	0	0.000324622	0
Contig_23319	nts2 protein	2357	hypothetical protein OsI_04623 [Oryza sativa Indica Group]	EAY76667	4.92488e-114	98	362.459	228	224		0	0.04	2.98	0	1.13e-12	8.64e-10
Contig_4993	hypothetical protein OsJ_20702 [Oryza sativa Japonica Group]	4512	putative CTR1-like kinase kinase kinase [Oryza sativa Japonica Group] >gi|125596594|gb|EAZ36374.1| hypothetical protein OsJ_20702 [Oryza sativa Japonica Group]	BAD38153	0	95	1099.35	676	646		0.03	1.27	0.05	1.78e-08	0	1.01e-07
Contig_36508	zinc c3hc4 type family expressed	1413	Os10g0142100 [Oryza sativa Japonica Group] >gi|78707751|gb|ABB46726.1| Zinc finger, C3HC4 type family protein, expressed [Oryza sativa Japonica Group] >gi|110288599|gb|ABB46725.2| Zinc finger, C3HC4 type family protein, expressed [Oryza sativa Japonica Group] >gi|113638756|dbj|BAF26061.1| Os10g0142100 [Oryza sativa Japonica Group] >gi|215701194|dbj|BAG92618.1| unnamed protein product [Oryza sativ…	NP_001064147	2.38064e-94	95	293.893	156	149		1.75	0	0	4.62e-08	1.64e-08	0
Contig_7283	arginine decarboxylase	4063	Os06g0131300 [Oryza sativa Japonica Group] >gi|12229999|sp|Q9SNN0.1|SPE1_ORYSJ RecName: Full=Arginine decarboxylase 1; Short=ARGDC1; Short=OsADC1 [Oryza sativa Japonica Group] >gi|6006369|dbj|BAA84799.1| arginine decarboxylase [Oryza sativa Japonica Group] >gi|47716667|gb|AAT37534.1| arginine decarboxylase [Oryza sativa] >gi|113594735|dbj|BAF18609.1| Os06g0131300 [Oryza sativa Japonica Group] >gi…	NP_001056695	0	99	1149.42	648	645	K01583	176.67	760.97	219.72	0.00195226	0	0.00917411
Contig_15481	aconitase [Cucurbita cv. Kurokawa Amakuri]	2974	PREDICTED: aconitate hydratase, cytoplasmic-like [Cucumis sativus]	XP_004144496	0	77	672.159	484	377	K01681	0	0	0.17	0	0.00100641	0.00100641
Contig_13924	c3h65_orysj ame: full=zinc finger ccch domain-containing protein 65 short= 3h65	3145	hypothetical protein OsI_37978 [Oryza sativa Indica Group]	EEC69088	0	96	602.823	341	328		0.4	0	0	7.72e-06	2.94e-06	0
Contig_5683	ppr protein	4351	Os01g0783100 [Oryza sativa Japonica Group] >gi|20804869|dbj|BAB92551.1| putative PPR protein [Oryza sativa Japonica Group] >gi|113533982|dbj|BAF06365.1| Os01g0783100 [Oryza sativa Japonica Group]	NP_001044451	0	97	1172.15	606	589		1.31	0.37	0.33	0.0105157	0.00583614	0
Contig_23469	tpa: ubiquitin carboxyl-terminal hydrolase superfamily protein	2347	OSIGBa0093L02.3 [Oryza sativa Indica Group]	CAH66407	0	91	350.517	199	183	K11851	0.5	0.04	0.46	0.000408153	0	0.000681598
Contig_35067	cytidine deoxycytidine deaminase-like	1568	hypothetical protein OsI_03488 [Oryza sativa Indica Group]	EAY75583	6.03205e-146	96	434.106	297	286	K01489	9.67	24.43	16.32	0.0465232	0	0
Contig_34873	---NA---	1584	hypothetical protein OsJ_08164 [Oryza sativa Japonica Group]	EEE57693	1.76905e-81	79	288.115	207	164	K04733	1.4	0.12	1.03	9.81e-05	0	0.00068133
Contig_20537	sugar transporter family expressed	2558	PREDICTED: sugar transporter ERD6-like 16-like [Oryza brachyantha]	XP_006651405	0	97	649.432	342	333		0	1.01	0	3.23e-08	0	1.32e-08
Contig_33063	methyl chloride transferase	1735	Os06g0153900 [Oryza sativa Japonica Group] >gi|55297436|dbj|BAD69287.1| putative methyl chloride transferase [Oryza sativa Japonica Group] >gi|113594883|dbj|BAF18757.1| Os06g0153900 [Oryza sativa Japonica Group]	NP_001056843	1.27066e-101	86	319.316	193	167		1.09	0.41	0.22	0	0.00324234	0
Contig_38	Os10g0421800, partial [Oryza sativa Japonica Group]	10202	PREDICTED: pentatricopeptide repeat-containing protein At4g31850, chloroplastic-like [Oryza brachyantha]	XP_006661947	0	95	2089.69	1091	1047		0	0.13	0.03	6.32e-06	0.0140787	0.0155279
Contig_14322	telomere binding protein-1 tbp1	3101	RecName: Full=Telomere-binding protein 1; AltName: Full=Protein RTBP1 [Oryza sativa Japonica Group]	Q9LL45	0	93	573.163	322	300		1.03	2.93	2	0.0294517	0	0
Contig_32209	---NA---	1794	RecName: Full=Glycerol-3-phosphate dehydrogenase [NAD(+)], chloroplastic; Flags: Precursor [Oryza sativa Japonica Group]	Q8H2J9	0	99	476.863	251	249	K00006	5.43	1.18	4.02	0.00214288	0	0.0111859
Contig_29253	methyl chloride transferase	1990	unnamed protein product [Oryza sativa Japonica Group] >gi|222634977|gb|EEE65109.1| hypothetical protein OsJ_20168 [Oryza sativa Japonica Group]	BAG87847	2.02338e-85	85	280.026	172	147		0.01	0	0.58	0	3.89e-05	6.32e-06
Contig_17019	Os04g0602500 [Oryza sativa Japonica Group]	2837	PREDICTED: protein notum homolog [Oryza brachyantha]	XP_006652763	0	96	695.656	354	342	K07760	1.03	0.16	1.04	0.000799221	0	0.000596159
Contig_32166	acyl carrier protein 3	1798	PREDICTED: acyl carrier protein 2, chloroplastic-like [Oryza brachyantha]	XP_006660909	1.51801e-69	95	232.646	128	122		22.23	73.47	41.53	0.010433	0	0
Contig_34586	hypothetical protein OsI_24707 [Oryza sativa Indica Group]	1609	PREDICTED: uncharacterized protein At5g01610-like [Oryza brachyantha]	XP_006658233	1.03585e-61	99	210.69	142	141		3.23	3.34	10.36	0	0.0138799	0.01418
Contig_27307	rna recognition ( or rnp domain)	2108	hypothetical protein [Oryza sativa Japonica Group]	AAX95358	9.63569e-86	76	286.574	217	167	K12900	0.61	0.18	1.2	0.038112	0	0.000799221
Contig_6978	unnamed protein product [Oryza sativa Japonica Group]	4120	pentatricopeptide, putative, expressed [Oryza sativa Japonica Group] >gi|215704853|dbj|BAG94881.1| unnamed protein product [Oryza sativa Japonica Group] >gi|215712260|dbj|BAG94387.1| unnamed protein product [Oryza sativa Japonica Group]	ABA99305	0	97	903.279	470	460		8.24	3.11	7.34	0.0366342	0	0
Contig_35264	---NA---	1548	hypothetical protein OsJ_34175 [Oryza sativa Japonica Group]	EEE52237	5.41817e-104	80	331.257	308	248		1.81	1.01	0	0	4.77e-09	8.76e-07
Contig_20558	---NA---	2557	PREDICTED: ubiquitin-like modifier-activating enzyme atg7-like [Oryza brachyantha]	XP_006646097	0	87	589.726	384	335	K08337	0	1.84	1.61	1.81e-10	1.58e-10	0
Contig_18459	small rna degrading nuclease 5-like isoform x2	2716	exonuclease family protein, putative, expressed [Oryza sativa Japonica Group]	ABA96019	0	97	775.393	407	398	K14570	0.62	0	0	8.76e-07	2.97e-07	0
Contig_14159	exostosin family	3119	PREDICTED: probable glucuronoxylan glucuronosyltransferase F8H-like [Oryza brachyantha]	XP_006644883	4.24503e-159	98	367.851	194	192		0	0	0.56	0	2.23e-07	2.23e-07
Contig_25563	---NA---	2213	OSJNBa0091C07.7 [Oryza sativa Japonica Group]	CAE05845	0	93	1266.91	688	645		0.91	0.27	0.87	0.0238522	0	0.0253526
Contig_36529	flavohemoprotein b5 b5r-like	1410	PREDICTED: cytochrome b5 reductase 4-like [Oryza brachyantha]	XP_006657577	1.27998e-123	93	371.318	219	205		10.57	28.66	16.25	0.0326084	0	0
Contig_7069	lox6_orysj ame: full=probable lipoxygenase 6	4104	Os03g0179900 [Oryza sativa Japonica Group] >gi|73920880|sp|Q8H016.2|LOX6_ORYSJ RecName: Full=Probable lipoxygenase 6 [Oryza sativa Japonica Group] >gi|108706502|gb|ABF94297.1| lipoxygenase 6, putative, expressed [Oryza sativa Japonica Group] >gi|113547629|dbj|BAF11072.1| Os03g0179900 [Oryza sativa Japonica Group]	NP_001049158	0	97	1199.5	622	607	K00454	12.75	73.97	22.3	0.000246217	0	0.0118751
Contig_35627	---NA---	1510	hypothetical protein OsI_25205 [Oryza sativa Indica Group]	EEC81659	2.80184e-88	79	282.722	200	159		0.11	0.73	0.33	0.00666491	0	0
Contig_13837	c3h50_orysj ame: full=zinc finger ccch domain-containing protein 50 short= 3h50 ame: full=protein zf	3157	PREDICTED: zinc finger CCCH domain-containing protein 50-like [Oryza brachyantha]	XP_006657856	0	97	1017.3	670	652		26.35	169.88	28.04	0.000111366	0	0.000218033
Contig_2415	hypothetical protein SORBIDRAFT_01g021330 [Sorghum bicolor]	5532	PREDICTED: E3 ubiquitin-protein ligase RBBP6-like [Oryza brachyantha]	XP_006662372	0	96	1026.16	606	587	K10624	0.44	0	0.53	4.62e-08	0	3.26e-09
Contig_31649	unknown [Zea mays]	1833	hypothetical protein OsI_14274 [Oryza sativa Indica Group]	EEC76506	1.02893e-157	94	467.233	265	251		1.42	0	0	2.87e-08	9.62e-09	0
Contig_13203	diacylglycerol kinase 1-like isoform x2	3237	putative diacylglycerol kinase (with alternative splicing) [Oryza sativa Japonica Group]	AAS07206	0	92	1390.94	760	706	K00901	0.24	0.59	0.72	0	0.0367505	0
Contig_4920	hypothetical protein SORBIDRAFT_01g021330 [Sorghum bicolor]	4532	PREDICTED: E3 ubiquitin-protein ligase RBBP6-like [Oryza brachyantha]	XP_006662372	0	96	1026.93	606	587	K10624	0.38	0	0	7.45e-07	2.57e-07	0
Contig_31773	B0403H10-OSIGBa0105A11.19 [Oryza sativa Indica Group]	1825	PREDICTED: protein notum homolog [Oryza brachyantha]	XP_006652763	0	95	732.25	381	365		0.06	1.05	0.14	4.23e-05	0	0.000882874
Contig_1629	pms2 postmeiotic segregation increased 2	5994	Os02g0592300 [Oryza sativa Japonica Group] >gi|50726475|dbj|BAD34084.1| putative PMS2 postmeiotic segregation increased 2 [Oryza sativa Japonica Group] >gi|113536823|dbj|BAF09206.1| Os02g0592300 [Oryza sativa Japonica Group] >gi|218191082|gb|EEC73509.1| hypothetical protein OsI_07875 [Oryza sativa Indica Group] >gi|222623151|gb|EEE57283.1| hypothetical protein OsJ_07338 [Oryza sativa Japonica Gro…	NP_001047292	0	92	1388.63	764	710	K10858	0.09	0.01	0	0.00744743	0.000726851	0
Contig_36196	hypothetical protein OsJ_30927 [Oryza sativa Japonica Group]	1447	hypothetical protein OsI_32949 [Oryza sativa Indica Group]	EEC66664	1.17956e-72	91	160.229	136	124		0	0.09	0.2	0	0.00922396	0
Contig_8811	hypothetical protein SORBIDRAFT_01g047190 [Sorghum bicolor]	3815	PREDICTED: uncharacterized protein LOC101778155 [Setaria italica]	XP_004971577	0	83	505.753	350	291		0.17	0.14	0	0	0.00021796	0.000726851
Contig_4224	lstk-1-like kinase	4729	RecName: Full=Serine/threonine-protein kinase Nek5; AltName: Full=NimA-related protein kinase 5; AltName: Full=OsNek5 [Oryza sativa Japonica Group] >gi|15290125|dbj|BAB63817.1| putative LSTK-1-like kinase [Oryza sativa Japonica Group] >gi|21644639|dbj|BAC01197.1| putative LSTK-1-like kinase [Oryza sativa Japonica Group] >gi|125572746|gb|EAZ14261.1| hypothetical protein OsJ_04189 [Oryza sativa Jap…	Q94CU5	0	95	1610.51	943	903	K08857	0.84	2.3	0.3	0.0334041	0.0366686	6.73e-05
Contig_29360	pollen-specific protein ntp303 precursor	1984	Os07g0119400 [Oryza sativa Japonica Group] >gi|33146556|dbj|BAC79733.1| putative pollen-specific protein NTP303 precursor [Oryza sativa Japonica Group] >gi|113610307|dbj|BAF20685.1| Os07g0119400 [Oryza sativa Japonica Group] >gi|125557054|gb|EAZ02590.1| hypothetical protein OsI_24700 [Oryza sativa Indica Group] >gi|125598942|gb|EAZ38518.1| hypothetical protein OsJ_22905 [Oryza sativa Japonica Gro…	NP_001058771	2.41181e-23	78	114.005	82	64		0	0	0.17	0	0.00614931	0.00614931
Contig_10070	shaker-like potassium channel	3637	hypothetical protein OsI_22386 [Oryza sativa Indica Group]	EAZ00370	0	96	1063.52	600	579		3.03	7.07	2.66	0	0	0.0414538
Contig_37711	unknown protein [Oryza sativa Japonica Group]	1255	Os02g0170900 [Oryza sativa Japonica Group] >gi|49387564|dbj|BAD25495.1| unknown protein [Oryza sativa Japonica Group] >gi|49388081|dbj|BAD25193.1| unknown protein [Oryza sativa Japonica Group] >gi|113535561|dbj|BAF07944.1| Os02g0170900 [Oryza sativa Japonica Group] >gi|215767047|dbj|BAG99275.1| unnamed protein product [Oryza sativa Japonica Group]	NP_001046030	0	96	602.053	302	292		0.48	0.85	0.24	0	0	0.0347653
Contig_6638	protein cca1-like isoform x9	4173	PREDICTED: protein CCA1-like isoform X8 [Oryza brachyantha] >gi|573953750|ref|XP_006659145.1| PREDICTED: protein CCA1-like isoform X9 [Oryza brachyantha]	XP_006659144	0	93	1130.93	719	674	K12133	1.13	0	0	1.58e-10	4.63e-11	0
Contig_36819	unknown protein [Oryza sativa Japonica Group]	1373	Os01g0384800 [Oryza sativa Japonica Group] >gi|55296534|dbj|BAD68838.1| unknown protein [Oryza sativa Japonica Group] >gi|113532629|dbj|BAF05012.1| Os01g0384800 [Oryza sativa Japonica Group] >gi|125526050|gb|EAY74164.1| hypothetical protein OsI_02045 [Oryza sativa Indica Group] >gi|125570486|gb|EAZ12001.1| hypothetical protein OsJ_01880 [Oryza sativa Japonica Group] >gi|215767518|dbj|BAG99746.1| …	NP_001043098	2.56156e-07	70	59.3066	95	67		222.83	275.27	63.65	0	0.00724812	0.00230135
Contig_36763	monoubiquitin carboxy-extension protein fusion-like	1379	hypothetical protein OsI_28061 [Oryza sativa Indica Group]	EEC83007	1.50734e-73	67	245.358	266	180	K08770	2.1	20.49	10.98	6.67e-06	0.000763812	0
Contig_31388	hypothetical protein OsJ_36101 [Oryza sativa Japonica Group]	1850	hypothetical protein LOC_Os12g29820 [Oryza sativa Japonica Group] >gi|125579348|gb|EAZ20494.1| hypothetical protein OsJ_36101 [Oryza sativa Japonica Group]	ABA98503	0	74	591.267	569	425		0	0.12	0.25	0	0.00199605	0
Contig_19226	serine esterase	2656	E3 ubiquitin-protein ligase FANCL [Aegilops tauschii]	EMT30313	0	66	405.601	361	241		0.18	0	0.14	0.00199605	0	0.00416566
Contig_30158	ethylene response factor	1931	hypothetical protein OsI_06280 [Oryza sativa Indica Group]	EAY84912	2.1692e-64	92	222.631	154	143		0.55	0	0.14	2.82e-05	0.0302912	0.0140787
Contig_31285	OSJNBa0022H21.1 [Oryza sativa Japonica Group]	1857	PREDICTED: beta-glucosidase 10-like [Oryza brachyantha]	XP_006652404	0	90	788.104	451	407	K01188	1.05	0.18	0.54	0.00254577	0	0
Contig_17373	hypothetical protein OsJ_22936 [Oryza sativa Japonica Group]	2807	PREDICTED: uncharacterized protein LOC102722782 [Oryza brachyantha]	XP_006657416	0	77	551.206	432	336		0.21	0	0	0.00100641	0.000530405	0
Contig_22552	small rna degrading nuclease 5-like isoform x2	2411	exonuclease family protein, putative, expressed [Oryza sativa Japonica Group]	ABA96019	0	97	581.637	309	302	K14570	0.79	0	0	3.45e-07	1.28e-07	0
Contig_28627	dimethyladenosine transferase mitochondrial-like isoform x2	2028	PREDICTED: probable dimethyladenosine transferase-like [Oryza brachyantha]	XP_006646811	8.38337e-133	94	385.185	202	191		0.01	1.33	0	2.29e-08	0	9.62e-09
Contig_960	serine-threonine rich antigen	6613	Os02g0742000 [Oryza sativa Japonica Group] >gi|46390282|dbj|BAD15732.1| putative serine-threonine rich antigen [Oryza sativa Japonica Group] >gi|46390326|dbj|BAD15775.1| putative serine-threonine rich antigen [Oryza sativa Japonica Group] >gi|113537617|dbj|BAF10000.1| Os02g0742000 [Oryza sativa Japonica Group]	NP_001048086	0	92	2670.19	1687	1559		0.01	0.89	0	4.78e-09	0	8.66e-12
Contig_19119	hypothetical protein SORBIDRAFT_07g000410 [Sorghum bicolor]	2666	hypothetical protein OsJ_25733 [Oryza sativa Japonica Group]	EEE67895	0	86	421.009	299	259		0	0.18	0.01	0.00286389	0	0.0102151
Contig_34471	---NA---	1621	PREDICTED: aspartate aminotransferase, mitochondrial-like [Oryza brachyantha]	XP_006648489	0	99	823.157	402	398	K14455	0.16	0.68	0.27	0.0200777	0	0
Contig_10219	endomembrane protein emp70 precursor	3617	Os02g0797700 [Oryza sativa Japonica Group] >gi|51091315|dbj|BAD36050.1| putative endomembrane protein emp70 precursor [Oryza sativa Japonica Group] >gi|113537930|dbj|BAF10313.1| Os02g0797700 [Oryza sativa Japonica Group] >gi|215697241|dbj|BAG91235.1| unnamed protein product [Oryza sativa Japonica Group]	NP_001048399	0	97	1144.03	639	622	K17086	40.18	100.56	52.97	0.0465793	0	0
Contig_17258	uncharacterized protein loc102702277 isoform x2	2818	OSIGBa0139P06.4 [Oryza sativa Indica Group]	CAH67031	0	96	1132.09	600	580		1.8	3.06	0.79	0	0	0.00641498
Contig_7773	expressed protein [Oryza sativa Japonica Group]	3987	hypothetical protein OsI_37245 [Oryza sativa Indica Group]	EEC68738	0	93	535.028	305	286		1.31	5.54	3.1	0.00264446	0	0
Contig_28223	transcription factor	2055	Os01g0285300 [Oryza sativa Japonica Group] >gi|13486737|dbj|BAB39972.1| putative transcription factor (myb) [Oryza sativa Japonica Group] >gi|13486753|dbj|BAB39987.1| putative MYB2 [Oryza sativa Japonica Group] >gi|113532304|dbj|BAF04687.1| Os01g0285300 [Oryza sativa Japonica Group] >gi|125569962|gb|EAZ11477.1| hypothetical protein OsJ_01345 [Oryza sativa Japonica Group] >gi|215767200|dbj|BAG9942…	NP_001042773	0	98	720.309	428	421	K09422	4.02	2.37	1.38	0	0.0263513	0
Contig_39438	tpa: nadh-cytochrome b5 reductase family protein	850	hypothetical protein SORBIDRAFT_03g037870 [Sorghum bicolor] >gi|241930647|gb|EES03792.1| hypothetical protein SORBIDRAFT_03g037870 [Sorghum bicolor]	XP_002458672	1.11078e-99	98	305.449	170	167	K00326	0.38	1.67	1.35	0.0155279	0.0334902	0
Contig_37661	trh42_orysj ame: full=thioredoxin h4-2 short= rxh4-2 ame: full= rx18	1262	protein S1 - Phalaris coerulescens	S49352	2.37231e-83	84	268.855	166	141	K03671	44.96	101.73	31.99	0	0	0.0152639
Contig_18765	pentatricopeptide repeat-containing	2693	Os01g0505500 [Oryza sativa Japonica Group] >gi|56201654|dbj|BAD73118.1| pentatricopeptide (PPR) repeat-containing protein-like [Oryza sativa Japonica Group] >gi|113532676|dbj|BAF05059.1| Os01g0505500 [Oryza sativa Japonica Group] >gi|125570544|gb|EAZ12059.1| hypothetical protein OsJ_01942 [Oryza sativa Japonica Group]	NP_001043145	0	92	981.474	540	497		1.94	1.36	0.39	0	0.00132266	0.0143372
Contig_14197	no apical meristem expressed	3115	hypothetical protein OsI_10561 [Oryza sativa Indica Group]	EEC74782	0	87	750.355	461	403		0.17	0	0.09	0.00140897	0	0.0140787
Contig_28813	OSJNBb0043H09.9 [Oryza sativa Japonica Group]	2018	Prostaglandin E synthase [Medicago truncatula]	XP_003619823	1.34914e-115	66	361.688	337	223	K05309	0	1.86	0	1.34e-09	0	5.48e-10
Contig_24753	expressed protein [Oryza sativa Japonica Group]	2263	hypothetical protein OsI_13369 [Oryza sativa Indica Group]	EAY91726	0	92	691.034	478	444		172.2	957.5	241.06	0.000330714	0	0.00395989
Contig_30209	hypothetical protein SORBIDRAFT_02g009950 [Sorghum bicolor]	1928	predicted protein [Hordeum vulgare subsp. vulgare]	BAJ88547	3.01644e-88	71	195.282	163	117		0.43	0	0	0.000125561	5.79e-05	0
Contig_12875	serine carboxypeptidase family expressed	3279	hypothetical protein OsI_35963 [Oryza sativa Indica Group]	EEC68090	0	92	622.083	346	319	K16296	0.01	0.17	0	0.00744743	0	0.000726851
Contig_37970	calcium-binding protein annexin 6	1211	putative calcium-binding protein annexin 6 [Oryza sativa Japonica Group] >gi|56202269|dbj|BAD73710.1| putative calcium-binding protein annexin 6 [Oryza sativa Japonica Group] >gi|222618507|gb|EEE54639.1| hypothetical protein OsJ_01908 [Oryza sativa Japonica Group]	BAD68998	0	93	557.37	314	294	K17099	0	0.61	0.64	0.000290613	7.45e-05	0
Contig_23016	expressed protein [Oryza sativa Japonica Group]	2379	PREDICTED: uncharacterized protein LOC102709353 [Oryza brachyantha]	XP_006651258	0	93	780.785	447	417		0.07	0.45	0.19	0.00792498	0	0
Contig_34326	---NA---	1634	RecName: Full=Cyclin-dependent kinase C-3; Short=CDKC;3 [Oryza sativa Japonica Group]	Q6ZAG3	1.5799e-118	98	365.155	186	183	K08819	0.3	0.26	0	0	0.00100641	0.00286389
Contig_26240	starch granule-bound starch synthase	2171	glycogen synthetase [Oryza granulata]	ADI48505	0	99	1180.62	595	594	K13679	24.58	0.54	1.59	1.63e-11	1.08e-07	0.0328464
Contig_32481	---NA---	1775	hypothetical protein ZEAMMB73_482448 [Zea mays]	AFW61052	2.65742e-165	90	489.189	309	280	K01681	0.22	0	0	0.00614931	0.00416566	0
Contig_1756	Os06g0493800 [Oryza sativa Japonica Group]	5931	hypothetical protein OsJ_21424 [Oryza sativa Japonica Group]	EAZ37082	0	94	1097.42	611	578		0	0.23	0	4.28e-06	0	1.59e-05
Contig_21849	retrotransposon unclassified	2464	retrotransposon protein, putative, LINE subclass [Oryza sativa Japonica Group]	ABA97942	2.01977e-36	82	158.303	109	90		0.64	5.3	0.75	3.3e-05	0	0.000134081
Contig_16717	---NA---	2862	PREDICTED: uncharacterized protein LOC102715972 [Oryza brachyantha]	XP_006661191	0	90	1032.71	584	527	K15601	7.88	17.39	6.78	0	0	0.0483762
Contig_37617	Os11g0300800 [Oryza sativa Japonica Group]	1268	PREDICTED: probable E3 ubiquitin-protein ligase ARI8-like [Oryza brachyantha]	XP_006662886	1.02635e-143	83	424.476	266	221		0.45	0.11	0.89	0	0	0.00291167
Contig_26245	2og-fe oxygenase family expressed	2171	PREDICTED: S-norcoclaurine synthase 1-like isoform X1 [Setaria italica]	XP_004983674	2.04294e-105	76	220.32	167	128		2.48	0.7	1.11	0.0119607	0	0
Contig_20814	beta-alanine synthases	2537	Os07g0485100 [Oryza sativa Japonica Group] >gi|22775671|dbj|BAC15525.1| putative beta-alanine synthases [Oryza sativa Japonica Group] >gi|113611192|dbj|BAF21570.1| Os07g0485100 [Oryza sativa Japonica Group] >gi|215765753|dbj|BAG87450.1| unnamed protein product [Oryza sativa Japonica Group] >gi|222637048|gb|EEE67180.1| hypothetical protein OsJ_24269 [Oryza sativa Japonica Group]	NP_001059656	0	96	751.895	413	400	K01431	1.49	4.48	6.04	0.02253	0.00379568	0
Contig_7755	hypothetical protein SORBIDRAFT_05g021390 [Sorghum bicolor]	3989	hypothetical protein SORBIDRAFT_05g021390 [Sorghum bicolor] >gi|241936775|gb|EES09920.1| hypothetical protein SORBIDRAFT_05g021390 [Sorghum bicolor]	XP_002450932	0	61	278.1	364	224		0	0.05	0.15	0	0.000390825	0
Contig_29988	#NAME?	1942	hypothetical protein OsI_29647 [Oryza sativa Indica Group] >gi|125603795|gb|EAZ43120.1| hypothetical protein OsJ_27710 [Oryza sativa Japonica Group]	EAZ07396	0	97	531.176	268	262		0.15	0	0.18	0	0	0.00614931
Contig_5278	---NA---	4439	hypothetical protein OsJ_25152 [Oryza sativa Japonica Group]	EEE67601	0	93	1939.08	1165	1091		6.25	3.4	9.24	0	0	0.0273754
Contig_32421	hypothetical protein OsJ_23053 [Oryza sativa Japonica Group]	1779	hypothetical protein OsI_24856 [Oryza sativa Indica Group]	EAZ02738	1.10014e-83	75	296.59	292	219		0.22	0	0	0.00614931	0.00416566	0
Contig_16050	unknown [Zea mays]	2920	expressed protein [Oryza sativa Japonica Group]	ABA99964	1.81347e-167	84	508.064	375	317		13.28	36.37	20.3	0.0297892	0	0
Contig_35818	---NA---	1489	PREDICTED: G-type lectin S-receptor-like serine/threonine-protein kinase SD1-13-like [Setaria italica]	XP_004979928	5.40465e-125	81	273.478	196	160	K04733	0.49	0.14	0	0	0.000125561	0
Contig_30932	taxane 10-beta-hydroxylase	1878	PREDICTED: cytochrome P450 716B1-like [Brachypodium distachyon]	XP_003576190	1.24021e-171	87	284.263	160	140		4.9	4.72	0.1	0	5.14e-10	9.84e-10
Contig_15428	major facilitator superfamily expressed	2979	PREDICTED: protein ZINC INDUCED FACILITATOR 1-like isoform X1 [Oryza brachyantha]	XP_006663792	0	97	864.374	476	463		23.24	3.45	2.88	9.21e-05	2.13e-05	0
Contig_22493	expressed protein [Oryza sativa Japonica Group]	2415	hypothetical protein OsI_11095 [Oryza sativa Indica Group]	EEC75016	0	89	937.176	656	584		0	0	0.54	0	2.05e-06	2.05e-06
Contig_3266	unknown protein [Oryza sativa Japonica Group]	5108	PREDICTED: uncharacterized protein LOC102704999 [Oryza brachyantha]	XP_006659636	0	93	1068.91	675	631		0	0.15	0	0.000290613	0	0.000164799
Contig_15906	unnamed protein product [Oryza sativa Japonica Group]	2933	PREDICTED: R3H domain-containing protein 1-like [Oryza brachyantha]	XP_006661565	0	94	692.189	417	395		7.46	6.76	2.6	0	0.0244873	0.0476109
Contig_30057	hat family dimerisation domain containing protein	1937	Os06g0209900 [Oryza sativa Japonica Group] >gi|113595150|dbj|BAF19024.1| Os06g0209900 [Oryza sativa Japonica Group]	NP_001057110	1.72309e-16	69	93.5893	85	59		8.37	2.22	5.07	0.00555779	0	0
Contig_10989	subtilase family expressed	3522	PREDICTED: cucumisin-like [Oryza brachyantha]	XP_006662913	0	94	1301.96	727	687		0.29	0.14	0	0	1.45e-05	0.00199605
Contig_21857	hypothetical protein OsJ_10226 [Oryza sativa Japonica Group]	2463	PREDICTED: vacuolar protein sorting-associated protein 9A-like [Oryza brachyantha]	XP_006649789	0	95	822.387	448	428		1.29	4.37	1.65	0.0108459	0	0.0453259
Contig_33803	alpha-galactosidase expressed	1679	PREDICTED: uncharacterized protein LOC102702220 [Oryza brachyantha]	XP_006662469	0	97	780.785	387	377	K07407	142.93	57.69	99.14	0.0489832	0	0
Contig_29323	protein kinase	1986	Os06g0727400 [Oryza sativa Japonica Group] >gi|54291142|dbj|BAD61815.1| putative protein kinase [Oryza sativa Japonica Group] >gi|113596677|dbj|BAF20551.1| Os06g0727400 [Oryza sativa Japonica Group] >gi|215697495|dbj|BAG91489.1| unnamed protein product [Oryza sativa Japonica Group] >gi|222636256|gb|EEE66388.1| hypothetical protein OsJ_22723 [Oryza sativa Japonica Group]	NP_001058637	0	96	745.732	414	401		3.82	14.64	7.09	0.00481233	0	0
Contig_33211	hat dimerisation domain-containing protein	1724	Os02g0301400 [Oryza sativa Japonica Group] >gi|48716671|dbj|BAD23338.1| putative hAT dimerisation domain-containing protein [Oryza sativa Japonica Group] >gi|113536153|dbj|BAF08536.1| Os02g0301400 [Oryza sativa Japonica Group] >gi|215768360|dbj|BAH00589.1| unnamed protein product [Oryza sativa Japonica Group] >gi|222622657|gb|EEE56789.1| hypothetical protein OsJ_06371 [Oryza sativa Japonica Group]	NP_001046622	6.86468e-69	90	242.662	137	124		0	0.11	0.18	0	0.00922396	0
Contig_9010	protein cca1-like isoform x9	3783	PREDICTED: protein CCA1-like isoform X8 [Oryza brachyantha] >gi|573953750|ref|XP_006659145.1| PREDICTED: protein CCA1-like isoform X9 [Oryza brachyantha]	XP_006659144	0	93	1130.93	719	674	K12133	2.34	0.31	3.11	0.000106116	0	8.57e-06
Contig_34522	putative pectin-glucuronyltransferase [Oryza sativa Japonica Group]	1617	hypothetical protein OsJ_22095 [Oryza sativa Japonica Group]	EEE66077	6.95723e-115	94	301.982	163	154		1.83	0.75	0	0	3.26e-09	5.19e-06
Contig_3665	c2 and gram domain-containing protein at1g03370-like isoform x2	4923	PREDICTED: C2 and GRAM domain-containing protein At1g03370-like [Oryza brachyantha]	XP_006656035	0	94	991.104	523	496		0.35	1.79	0.57	0.00115779	0	0.0196127
Contig_5987	serine threonine-specific receptor protein kinase-like	4289	Os09g0355400 [Oryza sativa Japonica Group] >gi|50252836|dbj|BAD29069.1| serine/threonine-specific receptor protein kinase-like [Oryza sativa Japonica Group] >gi|52075597|dbj|BAD46707.1| serine/threonine-specific receptor protein kinase-like [Oryza sativa Japonica Group] >gi|113631198|dbj|BAF24879.1| Os09g0355400 [Oryza sativa Japonica Group] >gi|215704666|dbj|BAG94294.1| unnamed protein product […	NP_001062965	0	89	716.842	475	424		0	0.12	0	0.00286389	0	0.00199605
Contig_22699	hypothetical protein SORBIDRAFT_05g001745 [Sorghum bicolor]	2401	PREDICTED: type I inositol 1,4,5-trisphosphate 5-phosphatase CVP2-like [Setaria italica]	XP_004977436	0	71	585.489	592	422		0	0.76	0	4.66e-07	0	2.23e-07
Contig_11901	pentatricopeptide repeat domain contianing protein	3413	PREDICTED: pentatricopeptide repeat-containing protein At2g27610-like [Oryza brachyantha]	XP_006650883	0	91	1246.11	692	632		0	0	0.31	0	1.17e-05	1.17e-05
Contig_2386	Os08g0430000 [Oryza sativa Japonica Group]	5550	Os08g0430000 [Oryza sativa Japonica Group] >gi|113623821|dbj|BAF23766.1| Os08g0430000 [Oryza sativa Japonica Group] >gi|215768011|dbj|BAH00240.1| unnamed protein product [Oryza sativa Japonica Group]	NP_001061852	0	87	2137.46	1465	1279		12.66	32.7	14.93	0.0399453	0	0
Contig_32732	probable sugar phosphate phosphate translocator at1g06470-like isoform x2	1756	hypothetical protein OsI_03739 [Oryza sativa Indica Group]	EEC71478	0	94	730.324	473	449	K15280	0.82	2.56	0.76	0.0216804	0	0.0175907
Contig_25887	expressed protein [Oryza sativa Japonica Group]	2193	hypothetical_protein [Oryza glaberrima]	CBX24434	4.18672e-173	80	531.561	487	390		0	1.99	2.11	3.47e-10	5.23e-11	0
Contig_35106	benzoyl coenzyme a: benzyl alcohol benzoyl transferase	1564	putative benzyl alcohol benzoyl transferase [Oryza sativa Japonica Group] >gi|54291855|gb|AAV32223.1| putative hypersensitivity-related (hsr) protein [Oryza sativa Japonica Group] >gi|125550907|gb|EAY96616.1| hypothetical protein OsI_18527 [Oryza sativa Indica Group]	AAS55785	9.90501e-151	89	451.825	359	320		0.2	1	0.44	0.0093232	0	0
Contig_13892	monosaccharide transporter	3149	PREDICTED: sugar transport protein 14-like [Oryza brachyantha]	XP_006660534	0	99	892.878	490	488		0.38	1.63	5.93	0.00424754	2.58e-07	0.00575197
Contig_14965	p2c26_orysj ame: full=probable protein phosphatase 2c 26 short= 2c26	3029	Os02g0690500 [Oryza sativa Japonica Group] >gi|75135808|sp|Q6ZGY0.1|P2C26_ORYSJ RecName: Full=Probable protein phosphatase 2C 26; Short=OsPP2C26 [Oryza sativa Japonica Group] >gi|41052813|dbj|BAD07681.1| putative protein phosphatase 2C [Oryza sativa Japonica Group] >gi|113537322|dbj|BAF09705.1| Os02g0690500 [Oryza sativa Japonica Group] >gi|125583311|gb|EAZ24242.1| hypothetical protein OsJ_07992 …	NP_001047791	2.02521e-142	68	367.466	332	226		0	0	0.22	0	0.000164799	0.00021796
Contig_38949	unknown [Zea mays]	1016	PREDICTED: ruvB-like protein 1-like [Oryza brachyantha]	XP_006658333	1.30613e-85	97	276.559	139	135	K04499	0.27	0.16	0.75	0	0	0.0237107
Contig_37827	myba1_orysj ame: full=myb-related protein mybas1	1238	hypothetical protein OsI_37035 [Oryza sativa Indica Group]	EAY81870	2.7858e-115	92	348.591	197	182	K09422	5.1	1.78	5.64	0.0313258	0	0.0156218
Contig_15911	hypothetical protein SORBIDRAFT_10g024340 [Sorghum bicolor]	2933	hypothetical protein OsI_23712 [Oryza sativa Indica Group]	EEC80979	0	88	634.795	389	345	K14662	3.6	7.91	0.65	0	0.00060275	1.51e-06
Contig_1903	cyclin-like f-box	5845	Os01g0806200 [Oryza sativa Japonica Group] >gi|55296278|dbj|BAD68058.1| F-box family protein-like [Oryza sativa Japonica Group] >gi|113534098|dbj|BAF06481.1| Os01g0806200 [Oryza sativa Japonica Group] >gi|215740492|dbj|BAG97148.1| unnamed protein product [Oryza sativa Japonica Group] >gi|218189241|gb|EEC71668.1| hypothetical protein OsI_04131 [Oryza sativa Indica Group]	NP_001044567	1.05419e-160	94	511.531	302	284		0.71	3.84	1.25	0.000544875	0	0.0195714
Contig_35435	---NA---	1529	RecName: Full=Probable mannan synthase 2; AltName: Full=Cellulose synthase-like protein A2; AltName: Full=OsCslA2 [Oryza sativa Japonica Group]	Q7PC67	0	99	526.939	255	253	K13680	1.76	1.37	0.56	0	0.0260753	0
Contig_32640	ring zinc finger domain superfamily protein	1763	PREDICTED: uncharacterized protein LOC101776116 isoform X2 [Setaria italica]	XP_004951990	4.22703e-119	84	280.411	172	145		0	2.23	0.28	8.14e-10	0.00100641	0.000213161
Contig_23898	rh10_orysj ame: full=dead-box atp-dependent rna helicase 10	2319	hypothetical protein OsI_27195 [Oryza sativa Indica Group]	EAZ05014	1.0684e-161	95	461.07	247	237	K14777	0.08	0.02	0.54	0	0.00301688	0.000291391
Contig_32048	hypothetical protein LOC_Os03g44250 [Oryza sativa Japonica Group]	1805	PREDICTED: uncharacterized protein LOC102700419 [Oryza brachyantha]	XP_006651631	2.41799e-16	60	89.3521	196	118		21.55	6.77	12.91	0.0137681	0	0
Contig_4154	soluble starch synthase iii-1	4748	soluble starch synthase III-1 [Oryza sativa Indica Group] >gi|262345713|gb|ACY56220.1| soluble starch synthase III-1 [Oryza sativa Indica Group]	ACY56219	0	95	2041.93	1167	1119		14.29	10.06	4.74	0	0.0177598	0
Contig_14101	---NA---	3126	hypothetical protein OsI_33942 [Oryza sativa Indica Group]	EEC67126	0	96	825.083	449	435		2.13	0.4	0.9	0.00113165	0	0
Contig_11860	---NA---	3416	MAP kinase phosphatase [Oryza sativa Japonica Group]	BAF46959	0	93	1256.89	748	702		25.71	87.3	45.11	0.00879983	0	0
Contig_2120	phospholipid-transporting atpase 2-like isoform x2	5716	PREDICTED: phospholipid-transporting ATPase 2-like [Oryza brachyantha]	XP_006652191	0	97	1432.54	745	724	K01530	1.65	0.56	1.18	0.0259315	0	0
Contig_8304	major facilitator superfamily expressed	3900	Major Facilitator Superfamily, putative [Oryza sativa Japonica Group] >gi|77548658|gb|ABA91455.1| Major Facilitator Superfamily protein, expressed [Oryza sativa Japonica Group]	AAX94836	0	97	452.981	234	229		0.94	1.03	0.33	0	0.0329217	0.0255211
Contig_37902	zim motif family expressed	1224	hypothetical protein OsI_33431 [Oryza sativa Indica Group]	EAY78343	1.7218e-29	59	122.479	183	108	K13464	102.08	573.93	165.21	0.000306609	0	0.00903124
Contig_28153	phosphatidic acid phosphatase beta	2059	Os08g0359100 [Oryza sativa Japonica Group] >gi|38637527|dbj|BAD03780.1| putative phosphatidic acid phosphatase beta [Oryza sativa Japonica Group] >gi|113623597|dbj|BAF23542.1| Os08g0359100 [Oryza sativa Japonica Group] >gi|215695380|dbj|BAG90571.1| unnamed protein product [Oryza sativa Japonica Group]	NP_001061628	5.8156e-180	94	526.554	309	291		0	0	0.56	0	4.28e-06	5.19e-06
Contig_359	transcription factor-like	7709	hypothetical protein OsI_08179 [Oryza sativa Indica Group]	EEC73653	0	86	2484.14	1598	1383	K15199	0.3	0	0.06	8.64e-08	0.00328243	0.00199605
Contig_13595	somatic embryogenesis receptor kinase 3a	3187	Os06g0225300 [Oryza sativa Japonica Group] >gi|51535004|dbj|BAD37288.1| putative benzothiadiazole-induced somatic embryogenesis receptor kinase 1 [Oryza sativa Japonica Group] >gi|113595236|dbj|BAF19110.1| Os06g0225300 [Oryza sativa Japonica Group] >gi|215712391|dbj|BAG94518.1| unnamed protein product [Oryza sativa Japonica Group] >gi|218197833|gb|EEC80260.1| hypothetical protein OsI_22227 [Oryza…	NP_001057196	0	84	636.721	465	395		0.05	0.39	0.41	0.00194758	0.00116281	0
Contig_28785	unknown protein [Oryza sativa Japonica Group]	2019	PREDICTED: probable receptor-like protein kinase At1g80640-like [Oryza brachyantha]	XP_006654258	0	88	739.184	435	383		0	0.22	0.26	0.00416566	0.000726851	0
Contig_22793	phosphatidylinositol 3-kinase	2395	PREDICTED: phosphatidylinositol 3-kinase, root isoform-like isoform X1 [Oryza brachyantha]	XP_006654109	0	97	676.781	336	328	K00914	0.06	0	0.23	0	0	0.000530405
Contig_14904	unknown protein [Oryza sativa Japonica Group]	3035	hypothetical protein OsJ_19818 [Oryza sativa Japonica Group]	EEE64944	0	94	342.428	193	182		1.23	1.13	0.38	0	0.0218696	0.039505
Contig_8763	protein cca1-like isoform x9	3823	PREDICTED: protein CCA1-like isoform X8 [Oryza brachyantha] >gi|573953750|ref|XP_006659145.1| PREDICTED: protein CCA1-like isoform X9 [Oryza brachyantha]	XP_006659144	0	93	1130.93	719	674	K12133	9.73	55.62	13.21	0.000276273	0	0.00275792
Contig_18959	Os01g0341000 [Oryza sativa Japonica Group]	2679	Os01g0341000 [Oryza sativa Japonica Group] >gi|113532482|dbj|BAF04865.1| Os01g0341000 [Oryza sativa Japonica Group] >gi|125570249|gb|EAZ11764.1| hypothetical protein OsJ_01632 [Oryza sativa Japonica Group]	NP_001042951	4.90102e-163	65	500.36	586	381		0.91	0.56	1.79	0	0	0.0182664
Contig_6628	pentatricopeptide repeat domain contianing protein	4176	hypothetical protein OsJ_13335 [Oryza sativa Japonica Group]	EEE60281	0	82	1304.27	865	716		0.61	0.02	0.91	1.53e-06	0	6.11e-08
Contig_34020	alpha-rhamnosidase-like protein	1661	alpha-rhamnosidase-like protein [Oryza sativa Japonica Group] >gi|50508734|dbj|BAD31310.1| alpha-rhamnosidase-like protein [Oryza sativa Japonica Group]	BAC20707	3.3643e-63	53	223.016	371	200		0.4	0.96	0.06	0	0.0114318	8.52e-05
Contig_31234	OSJNBa0052O21.15 [Oryza sativa Japonica Group]	1860	Os04g0206600 [Oryza sativa Japonica Group] >gi|38345012|emb|CAE01609.2| OSJNBa0052O21.15 [Oryza sativa Japonica Group] >gi|113563815|dbj|BAF14158.1| Os04g0206600 [Oryza sativa Japonica Group] >gi|215741178|dbj|BAG97673.1| unnamed protein product [Oryza sativa Japonica Group]	NP_001052244	0	90	799.275	472	425		16.22	204.26	47.04	4.88e-07	0.0220617	0.00224318
Contig_14435	uncharacterized protein loc101766634 isoform x2	3089	PREDICTED: uncharacterized protein LOC102704960 [Oryza brachyantha]	XP_006649899	9.22056e-71	97	241.121	122	119	K18182	0	0.2	0	0.000726851	0	0.000390825
Contig_39377	blue copper binding protein	881	PREDICTED: blue copper protein-like [Oryza brachyantha]	XP_006659099	2.48167e-57	93	193.741	104	97		1.37	53.17	17.98	5.59e-11	1.04e-06	0.0235096
Contig_2057	disease resistance protein	5748	Os06g0621500 [Oryza sativa Japonica Group] >gi|51090834|dbj|BAD35362.1| putative disease resistance protein [Oryza sativa Japonica Group] >gi|113596132|dbj|BAF20006.1| Os06g0621500 [Oryza sativa Japonica Group] >gi|125597888|gb|EAZ37668.1| hypothetical protein OsJ_22004 [Oryza sativa Japonica Group]	NP_001058092	0	90	1416.75	819	740		0	0.3	0.1	8.76e-07	0.000390825	0
Contig_16172	unknown protein [Oryza sativa Japonica Group]	2911	Os05g0447700 [Oryza sativa Japonica Group] >gi|51854380|gb|AAU10760.1| unknown protein [Oryza sativa Japonica Group] >gi|113579246|dbj|BAF17609.1| Os05g0447700 [Oryza sativa Japonica Group] >gi|215701012|dbj|BAG92436.1| unnamed protein product [Oryza sativa Japonica Group] >gi|215701421|dbj|BAG92845.1| unnamed protein product [Oryza sativa Japonica Group] >gi|222631775|gb|EEE63907.1| hypothetical…	NP_001055695	0	94	717.613	456	431		40.33	126.36	95.95	0.0140508	0	0
Contig_31591	hypothetical protein SORBIDRAFT_02g006800 [Sorghum bicolor]	1837	RecName: Full=Glycerol-3-phosphate dehydrogenase [NAD(+)], chloroplastic; Flags: Precursor [Oryza sativa Japonica Group]	Q8H2J9	1.22701e-176	99	473.781	251	249	K00006	0	0.21	0	0.00614931	0	0.00416566
Contig_5569	nos_orysj ame: full= nitric oxide synthase	4376	hypothetical protein OsI_05484 [Oryza sativa Indica Group]	EAY84101	0	97	832.017	492	482	K13427	0.47	3.33	2.51	9.98e-05	0.000756028	0
Contig_13098	helix-loop-helix dna-binding domain containing expressed	3250	Helix-loop-helix DNA-binding domain containing protein, expressed [Oryza sativa Japonica Group]	ABF99197	1.36696e-156	78	370.548	266	210		0	0	0.77	0	1.19e-08	1.19e-08
Contig_32877	protein-l-isoaspartate o-methyltransferase	1747	hypothetical protein OsI_30232 [Oryza sativa Indica Group] >gi|125604307|gb|EAZ43632.1| hypothetical protein OsJ_28255 [Oryza sativa Japonica Group]	EAZ07974	1.42614e-81	90	268.085	149	135	K00573	0.98	0.09	1.19	0.00025588	0	5.59e-05
Contig_24053	tpa: protein kinase superfamily protein	2309	Os04g0465900 [Oryza sativa Japonica Group] >gi|21741228|emb|CAD40939.1| OSJNBb0048E02.15 [Oryza sativa Japonica Group] >gi|113564600|dbj|BAF14943.1| Os04g0465900 [Oryza sativa Japonica Group] >gi|116309719|emb|CAH66764.1| OSIGBa0115M15.2 [Oryza sativa Indica Group] >gi|125590673|gb|EAZ31023.1| hypothetical protein OsJ_15106 [Oryza sativa Japonica Group]	NP_001053029	2.85083e-146	66	377.096	309	204	K04730	0.22	0.3	0	0	0.00100641	0.00021796
Contig_16758	transposable element	2859	PREDICTED: uncharacterized protein LOC102717211 isoform X1 [Oryza brachyantha]	XP_006664968	0	85	1357.81	833	715		0.09	0.32	0.37	0	0.0201657	0
Contig_4721	pentatricopeptide repeat-containing protein chloroplastic-like isoform x2	4590	Os04g0684500 [Oryza sativa Japonica Group] >gi|113565881|dbj|BAF16224.1| Os04g0684500 [Oryza sativa Japonica Group]	NP_001054310	0	98	889.412	480	471		0.82	0.12	0.77	0.000431514	0	0.000512317
Contig_30618	hypothetical protein [Oryza sativa Japonica Group]	1899	hypothetical protein OsI_25865 [Oryza sativa Indica Group]	EEC81966	2.11279e-80	60	127.872	174	106		1.7	0.46	1.88	0.0103025	0	0.00476239
Contig_4541	Os02g0176700 [Oryza sativa Japonica Group]	4637	hypothetical protein OsJ_05593 [Oryza sativa Japonica Group]	EEE56425	0	87	1513.43	962	843	K01537	1.24	4.8	2.34	0.00449717	0	0
Contig_21871	hypothetical protein SORBIDRAFT_07g001800 [Sorghum bicolor]	2462	PREDICTED: MATE efflux family protein 1-like [Oryza brachyantha]	XP_006662259	1.40529e-180	93	352.829	221	206		0	0.21	0.3	0.00199605	0.000125561	0
Contig_17552	hypothetical protein OsJ_14833 [Oryza sativa Japonica Group]	2791	OSIGBa0093L02.3 [Oryza sativa Indica Group]	CAH66407	4.03107e-132	89	419.853	246	220	K11851	0	0	0.29	0	5.79e-05	5.79e-05
Contig_17200	hypothetical protein OsJ_25332 [Oryza sativa Japonica Group]	2823	hypothetical protein OsI_27081 [Oryza sativa Indica Group]	EAZ04899	0	74	592.038	480	356		2.72	0.93	3.91	0.0261631	0	0.00273767
Contig_7688	retrotransposon ty1-copia subclass	3999	retrotransposon protein, putative, Ty1-copia sub-class [Oryza sativa Japonica Group] >gi|77548751|gb|ABA91548.1| retrotransposon protein, putative, Ty1-copia subclass [Oryza sativa Japonica Group]	AAX92941	0	82	496.893	327	270	K12619	0.3	0.11	0.58	0	0	0.00301933
Contig_5051	haloacid dehalogenase-like hydrolase-like	4498	PREDICTED: uncharacterized protein LOC102711046, partial [Oryza brachyantha]	XP_006648473	0	93	649.047	372	349		0.07	0.22	0	0	0	2.25e-05
Contig_25707	hypothetical protein SORBIDRAFT_02g002770 [Sorghum bicolor]	2204	hypothetical protein OsJ_24130 [Oryza sativa Japonica Group]	EAZ39693	9.40279e-150	92	470.315	275	254		0	0	0.18	0	0.00286389	0.00286389
Contig_8797	Os11g0695900 [Oryza sativa Japonica Group]	3817	hypothetical protein OsI_37023 [Oryza sativa Indica Group]	EAY81857	0	94	1890.16	1102	1044		0.64	1.13	1.92	0	0.0232299	0
Contig_13981	no apical meristem expressed	3139	hypothetical protein OsI_33207 [Oryza sativa Indica Group]	EEC66801	1.76695e-100	87	334.339	196	172		0	0.59	0.2	4.66e-07	0.00021796	0
Contig_21461	Os12g0631600 [Oryza sativa Japonica Group]	2493	PREDICTED: uncharacterized protein LOC102709977 [Oryza brachyantha]	XP_006664231	0	86	560.066	341	295		6.09	9.31	2.12	0	0.0257332	0.0024484
Contig_29070	y1934_orysj ame: full=ap2 erf and b3 domain-containing protein os01g0693400	2002	Os01g0693400 [Oryza sativa Japonica Group] >gi|75247719|sp|Q8RZX9.1|Y1934_ORYSJ RecName: Full=AP2/ERF and B3 domain-containing protein Os01g0693400 [Oryza sativa Japonica Group] >gi|18565433|dbj|BAB84620.1| DNA-binding protein RAV1-like [Oryza sativa Japonica Group] >gi|113533477|dbj|BAF05860.1| Os01g0693400 [Oryza sativa Japonica Group] >gi|215768937|dbj|BAH01166.1| unnamed protein product [Oryz…	NP_001043946	1.17124e-130	84	402.905	315	266	K09287	0.18	0.7	1.33	0.0228861	0.000533418	0
Contig_20911	hypothetical protein OsJ_10210 [Oryza sativa Japonica Group]	2530	Ser/Thr protein phosphatase family protein, expressed [Oryza sativa Japonica Group] >gi|222624598|gb|EEE58730.1| hypothetical protein OsJ_10210 [Oryza sativa Japonica Group]	ABF95079	0	94	1176	629	595		0	0.63	1.04	1.45e-06	7.08e-09	0
Contig_28859	gibberellin 20 oxidase 2	2015	PREDICTED: naringenin,2-oxoglutarate 3-dioxygenase-like [Oryza brachyantha]	XP_006650308	0	92	603.979	350	322		87.75	45.43	153.62	0	0	0.00761268
Contig_6926	nb-arc domain containing expressed	4127	hypothetical protein OsI_19575 [Oryza sativa Indica Group]	EEC79033	0	83	1425.99	970	809		0	0.2	0.15	0.000164799	0.000290613	0
Contig_38934	TPA: hypothetical protein ZEAMMB73_489738 [Zea mays]	1020	PREDICTED: metal tolerance protein 2-like [Oryza brachyantha]	XP_006651368	2.88861e-98	96	308.531	164	159		3.82	1.29	2.74	0.0343901	0	0
Contig_25143	hypothetical protein SORBIDRAFT_03g010055 [Sorghum bicolor]	2239	hypothetical protein OsJ_01175 [Oryza sativa Japonica Group]	EAZ11311	5.03427e-12	100	79.337	38	38	K10406	0.17	0	0	0.00614931	0.00416566	0
Contig_25186	exostosin-like protein	2237	Os02g0187200 [Oryza sativa Japonica Group] >gi|46390046|dbj|BAD15422.1| putative pectin-glucuronyltransferase [Oryza sativa Japonica Group] >gi|46390077|dbj|BAD15452.1| putative pectin-glucuronyltransferase [Oryza sativa Japonica Group] >gi|113535658|dbj|BAF08041.1| Os02g0187200 [Oryza sativa Japonica Group] >gi|215694561|dbj|BAG89554.1| unnamed protein product [Oryza sativa Japonica Group]	NP_001046127	0	98	697.967	340	334		3.84	0.51	2.49	0.000107802	0	0.00179032
Contig_26147	t-complex protein 1 subunit beta-like isoform x2	2176	hypothetical protein OsI_20931 [Oryza sativa Indica Group] >gi|222632513|gb|EEE64645.1| hypothetical protein OsJ_19499 [Oryza sativa Japonica Group]	EEC79674	0	99	890.567	447	444	K09494	9.74	5.9	14.89	0	0	0.0399974
Contig_13310	hypothetical protein SORBIDRAFT_04g000720 [Sorghum bicolor]	3223	PREDICTED: uncharacterized protein LOC101770887 [Setaria italica]	XP_004974719	2.55435e-73	71	202.216	190	135		5.19	2.01	3.34	0.0439951	0	0
Contig_6266	protein cca1-like isoform x9	4239	PREDICTED: protein CCA1-like isoform X8 [Oryza brachyantha] >gi|573953750|ref|XP_006659145.1| PREDICTED: protein CCA1-like isoform X9 [Oryza brachyantha]	XP_006659144	0	93	1130.93	719	674	K12133	2.81	0	0	2.85e-14	7.53e-15	0
Contig_30535	aldehyde oxidase	1905	hypothetical protein OsJ_23848 [Oryza sativa Japonica Group]	EEE66967	0	98	1075.46	573	566	K09842	0.9	1.05	0.23	0	0.0165362	0.00858751
Contig_28436	ccd53_orysj ame: full=cyclin-d5-3 ame: full=g1 s-specific cyclin-d5-3 short= 5 3	2042	PREDICTED: cyclin-D5-3-like [Oryza brachyantha]	XP_006649590	1.76106e-176	91	518.85	339	311	K18811	1.9	3.39	1.21	0	0	0.0386405
Contig_23771	Os01g0795200 [Oryza sativa Japonica Group]	2327	PREDICTED: subtilisin-like protease-like [Oryza brachyantha]	XP_006644838	0	95	1240.71	739	706		37.22	9.97	20.65	0.00507463	0	0
Contig_27546	---NA---	2095	PREDICTED: adenylyltransferase and sulfurtransferase MOCS3-2-like [Oryza brachyantha]	XP_006648681	0	82	658.292	411	341	K11996	1.42	0.34	1.21	0.00655055	0	0.0149972
Contig_32326	hypothetical protein SORBIDRAFT_02g023350 [Sorghum bicolor]	1786	hypothetical protein OsI_31120 [Oryza sativa Indica Group]	EAZ08858	2.92417e-135	76	417.927	448	344		0.6	1.1	0	0	1.17e-05	1.28e-07
Contig_9627	---NA---	3694	hypothetical protein OsI_37389 [Oryza sativa Indica Group]	EEC68822	0	81	582.408	424	347	K03136	2.72	0	0.98	1.46e-13	0.0318375	5.07e-10
Contig_16321	calmodulin binding protein	2899	PREDICTED: serine/arginine repetitive matrix protein 1-like [Setaria italica]	XP_004958336	2.53566e-104	79	339.347	322	255		24.48	66.9	16.35	0.0298637	0	0.00332556
Contig_33584	unnamed protein product [Oryza sativa Japonica Group]	1696	unknown protein [Oryza sativa Japonica Group] >gi|215769004|dbj|BAH01233.1| unnamed protein product [Oryza sativa Japonica Group] >gi|222630487|gb|EEE62619.1| hypothetical protein OsJ_17422 [Oryza sativa Japonica Group]	AAT38066	4.03582e-154	80	457.603	339	272		0	0.54	0.48	7.45e-05	5.79e-05	0
Contig_2204	Os06g0493800 [Oryza sativa Japonica Group]	5654	hypothetical protein OsJ_21424 [Oryza sativa Japonica Group]	EAZ37082	0	94	1097.42	611	578		0	0	0.05	0	0.00922396	0.00922396
Contig_4760	zinc finger a20 and an1 domain-containing stress-associated protein 9-like isoform x2	4580	PREDICTED: zinc finger A20 and AN1 domain-containing stress-associated protein 9-like isoform X1 [Oryza brachyantha] >gi|573950385|ref|XP_006657486.1| PREDICTED: zinc finger A20 and AN1 domain-containing stress-associated protein 9-like isoform X2 [Oryza brachyantha]	XP_006657485	6.46549e-99	98	324.709	161	158		0	4.71	0.49	9.48e-17	2.87e-08	1.01e-05
Contig_28838	hypothetical protein OsJ_08772 [Oryza sativa Japonica Group]	2016	RecName: Full=Adenylyltransferase and sulfurtransferase MOCS3; AltName: Full=Molybdenum cofactor synthesis protein 3; Includes: RecName: Full=Molybdopterin-synthase adenylyltransferase; AltName: Full=Adenylyltransferase MOCS3; AltName: Full=Sulfur carrier protein MOCS2A adenylyltransferase; Includes: RecName: Full=Molybdopterin-synthase sulfurtransferase; AltName: Full=Sulfur carrier protein MOCS…	A3ACF3	1.77528e-165	92	494.582	288	267	K11996	0	0.83	0	1.03e-06	0	4.66e-07
Contig_27634	---NA---	2091	mannose-6-phosphate isomerase, class I family protein, expressed [Oryza sativa Japonica Group]	ABA94585	0	88	746.888	464	412	K01809	5.34	34.5	4.86	0.000120879	0	7.25e-05
Contig_36994	histidyl-trna synthetase 2	1353	Os01g0242500 [Oryza sativa Japonica Group] >gi|56784580|dbj|BAD81627.1| putative histidyl-tRNA synthetase 2 [Oryza sativa Japonica Group] >gi|113532087|dbj|BAF04470.1| Os01g0242500 [Oryza sativa Japonica Group] >gi|125525130|gb|EAY73244.1| hypothetical protein OsI_01121 [Oryza sativa Indica Group] >gi|125569699|gb|EAZ11214.1| hypothetical protein OsJ_01069 [Oryza sativa Japonica Group] >gi|215707…	NP_001042556	1.42211e-109	88	333.183	192	169	K07560	1.04	0.21	0.55	0.0100416	0	0
Contig_20428	f-box protein family-like protein	2567	hypothetical protein OsI_29490 [Oryza sativa Indica Group]	EEC83686	2.48171e-142	81	276.174	191	155		0	0	0.67	0	2.97e-07	2.97e-07
Contig_38121	p-hydroxybenzoate polyprenyltransferase	1188	hypothetical protein OsI_28774 [Oryza sativa Indica Group]	EEC83365	7.54492e-47	76	150.214	117	90	K06125	0.9	0.13	0.56	0.00477114	0	0.042606
Contig_7336	serine threonine-specific receptor protein kinase-like	4056	Os09g0355400 [Oryza sativa Japonica Group] >gi|50252836|dbj|BAD29069.1| serine/threonine-specific receptor protein kinase-like [Oryza sativa Japonica Group] >gi|52075597|dbj|BAD46707.1| serine/threonine-specific receptor protein kinase-like [Oryza sativa Japonica Group] >gi|113631198|dbj|BAF24879.1| Os09g0355400 [Oryza sativa Japonica Group] >gi|215704666|dbj|BAG94294.1| unnamed protein product […	NP_001062965	0	89	1005.36	670	597		0.1	0	0	0.00614931	0.00416566	0
Contig_26638	na+ h+ antiporter 6 isoform 2	2146	predicted protein [Hordeum vulgare subsp. vulgare]	BAK05820	0	94	503.056	298	283	K14724	0.48	0	0	2.82e-05	1.45e-05	0
Contig_4157	tubby-like f-box protein 7-like isoform x2	4747	PREDICTED: tubby-like F-box protein 7-like isoform X1 [Oryza brachyantha] >gi|573941349|ref|XP_006653065.1| PREDICTED: tubby-like F-box protein 7-like isoform X2 [Oryza brachyantha]	XP_006653064	0	90	795.423	459	414		0	8.14	0.56	3.06e-19	7.08e-09	2.52e-07
Contig_20710	alpha beta hydrolase-like	2545	Os01g0647700 [Oryza sativa Japonica Group] >gi|55296846|dbj|BAD68190.1| alpha/beta hydrolase-like [Oryza sativa Japonica Group] >gi|55296870|dbj|BAD68323.1| alpha/beta hydrolase-like [Oryza sativa Japonica Group] >gi|113533242|dbj|BAF05625.1| Os01g0647700 [Oryza sativa Japonica Group] >gi|215713584|dbj|BAG94721.1| unnamed protein product [Oryza sativa Japonica Group] >gi|218188753|gb|EEC71180.1| …	NP_001043711	0	98	1124.38	630	621		0.68	2.03	1.07	0.0279302	0	0
Contig_3192	Os04g0558400 [Oryza sativa Japonica Group]	5150	Os04g0558400 [Oryza sativa Japonica Group] >gi|113565104|dbj|BAF15447.1| Os04g0558400 [Oryza sativa Japonica Group] >gi|215692509|dbj|BAG87929.1| unnamed protein product [Oryza sativa Japonica Group] >gi|215717075|dbj|BAG95438.1| unnamed protein product [Oryza sativa Japonica Group] >gi|218195358|gb|EEC77785.1| hypothetical protein OsI_16954 [Oryza sativa Indica Group] >gi|222629346|gb|EEE61478.1…	NP_001053533	0	97	602.438	334	324		0	7.91	0.6	1.82e-19	1.9e-09	5.8e-07
Contig_12937	protein kinase domain containing expressed	3271	PREDICTED: dual specificity protein kinase splB-like isoform X1 [Oryza brachyantha]	XP_006650174	0	98	616.305	306	300		1.65	0.9	0.32	0	0.00108599	0.0464155
Contig_13289	calmodulin-binding expressed	3225	hypothetical protein OsI_38697 [Oryza sativa Indica Group]	EAY83483	0	90	602.823	362	327		0	0.43	0	3.54e-06	0	1.72e-06
Contig_21156	---NA---	2513	predicted protein [Hordeum vulgare subsp. vulgare]	BAJ99158	0	94	569.696	333	315	K14724	0	0	0.53	0	1.72e-06	1.72e-06
Contig_35505	hypothetical protein SORBIDRAFT_01g048860 [Sorghum bicolor]	1522	hypothetical protein OsI_09800 [Oryza sativa Indica Group]	EEC74425	2.06934e-111	98	343.969	216	212	K15746	13.82	44.84	17.37	0.011946	0	0.04672
Contig_29576	mces2_orysj ame: full=mrna cap guanine-n7 methyltransferase 2 ame: full=mrna (guanine-n -)-methyltransferase 2 ame: full=mrna cap methyltransferase 2	1970	hypothetical protein OsJ_08607 [Oryza sativa Japonica Group]	EEE57913	0	76	592.423	420	320	K00565	0	0	0.19	0	0.00416566	0.00416566
Contig_19551	cbl-interacting protein kinase	2632	RecName: Full=CBL-interacting protein kinase 6; AltName: Full=OsCIPK06 >gi|42408679|dbj|BAD09899.1| putative CBL-interacting protein kinase [Oryza sativa Japonica Group] >gi|42408694|dbj|BAD09913.1| putative CBL-interacting protein kinase [Oryza sativa Japonica Group]	Q6Z9F4	0	83	566.229	419	349		3.37	17.38	5.04	0.000650294	0	0.00991104
Contig_3040	phospholipid-transporting atpase 2-like isoform x2	5222	PREDICTED: phospholipid-transporting ATPase 2-like [Oryza brachyantha]	XP_006652191	0	97	1434.08	745	725	K01530	0	0	0.09	0	0.00140897	0.00140897
Contig_36206	chaperone protein	1447	Chaperone protein dnaJ, putative [Ricinus communis] >gi|223548800|gb|EEF50289.1| Chaperone protein dnaJ, putative [Ricinus communis]	XP_002511620	1.81769e-59	83	141.739	93	78	K09503	1.3	0.35	0	0.0200703	1.47e-07	0.00100641
Contig_19786	hypothetical protein OsJ_32847 [Oryza sativa Japonica Group]	2615	PREDICTED: glutamine--fructose-6-phosphate aminotransferase [isomerizing] 2-like [Oryza brachyantha]	XP_006662707	0	96	1276.15	678	651	K00820	16.65	108.52	32.67	0.000103002	0	0.0118002
Contig_23118	dense panicle 1	2371	truncated keratin associated protein [Oryza sativa Japonica Group]	ACL98208	3.39607e-44	95	167.933	91	87		0.28	0	0	0.000390825	0.00021796	0
Contig_16426	csla5_orysj ame: full=probable mannan synthase 5 ame: full=cellulose synthase-like protein a5 ame: full= sla5	2889	Os03g0377700 [Oryza sativa Japonica Group] >gi|75140109|sp|Q7PC73.1|CSLA5_ORYSJ RecName: Full=Probable mannan synthase 5; AltName: Full=Cellulose synthase-like protein A5; AltName: Full=OsCslA5 [Oryza sativa Japonica Group] >gi|18921325|gb|AAL82530.1|AC084766_16 putative cellulose synthase [Oryza sativa Japonica Group] >gi|34419210|tpg|DAA01746.1| TPA_exp: cellulose synthase-like A5 [Oryza sativa…	NP_001050229	0	95	679.478	365	347		1	0.33	1.38	0.0396879	0	0.00525133
Contig_35316	thiamin pyrophosphokinase	1542	putative thiamin pyrophosphokinase [Oryza sativa Japonica Group] >gi|53792333|dbj|BAD53067.1| putative thiamin pyrophosphokinase [Oryza sativa Japonica Group]	BAD52763	9.9424e-77	99	253.832	124	123	K00949	0.19	0.86	0.98	0.0132091	0.00507411	0
Contig_34422	hlh dna-binding domain superfamily protein	1625	hypothetical protein OsJ_08458 [Oryza sativa Japonica Group]	EAZ24688	2.70808e-126	80	385.185	348	280	K18485	1.64	3.39	0.34	0	0.00329894	2.53e-05
Contig_29042	beta-carotene hydroxylase	2004	Os10g0533500 [Oryza sativa Japonica Group] >gi|22002135|gb|AAM88619.1| putative beta-carotene hydroxylase [Oryza sativa Japonica Group] >gi|31433252|gb|AAP54790.1| beta-carotene hydroxylase, putative, expressed [Oryza sativa Japonica Group] >gi|113639764|dbj|BAF27069.1| Os10g0533500 [Oryza sativa Japonica Group] >gi|125575506|gb|EAZ16790.1| hypothetical protein OsJ_32266 [Oryza sativa Japonica Gr…	NP_001065155	6.14015e-99	84	317.005	319	270	K15746	2.7	12.63	4.3	0.00135255	0	0.0254702
Contig_7535	glucan endo- -beta-glucosidase 5 expressed	4020	putative beta-1,3 glucanase [Oryza sativa Japonica Group] >gi|108711508|gb|ABF99303.1| Glucan endo-1,3-beta-glucosidase 5 precursor, putative, expressed [Oryza sativa Japonica Group] >gi|125546007|gb|EAY92146.1| hypothetical protein OsI_13858 [Oryza sativa Indica Group] >gi|125588209|gb|EAZ28873.1| hypothetical protein OsJ_12912 [Oryza sativa Japonica Group] >gi|215769137|dbj|BAH01366.1| unnamed …	AAO37977	0	94	815.068	464	438		0	4.34	0.76	7.37e-16	2.07e-09	0.000474845
Contig_31177	catalase cata	1863	Os02g0115700 [Oryza sativa Japonica Group] >gi|122171910|sp|Q0E4K1.1|CATA1_ORYSJ RecName: Full=Catalase isozyme A; Short=CAT-A [Oryza sativa Japonica Group] >gi|152013380|sp|P0C549.1|CATA1_ORYSI RecName: Full=Catalase isozyme A; Short=CAT-A >gi|41052594|dbj|BAD07936.1| putative catalase catA [Oryza sativa Japonica Group] >gi|41052820|dbj|BAD07711.1| putative catalase catA [Oryza sativa Japonica G…	NP_001045673	0	93	882.863	492	460	K03781	0	0	0.58	0	7.72e-06	7.72e-06
Contig_3478	lonp2_orysj ame: full=lon protease homolog peroxisomal	5005	RecName: Full=Lon protease homolog 2, peroxisomal [Oryza sativa Indica Group] >gi|218202516|gb|EEC84943.1| hypothetical protein OsI_32159 [Oryza sativa Indica Group]	B8BDV1	0	99	1679.07	880	872	K01338	51.35	131.11	77.09	0.0420538	0	0
Contig_29891	ump cmp kinase a	1949	hypothetical protein OsI_22075 [Oryza sativa Indica Group] >gi|222635145|gb|EEE65277.1| hypothetical protein OsJ_20500 [Oryza sativa Japonica Group]	EEC80195	2.44337e-103	94	328.946	180	170	K13800	0	0	0.16	0	0.00922396	0.00922396
Contig_27879	cullin 1b-like	2077	PREDICTED: cullin-1-like [Oryza brachyantha]	XP_006645289	2.73834e-150	91	450.669	244	223		1.01	0.45	1.46	0	0	0.020478
Contig_1824	deoxycytidyl transferase	5891	Os06g0691000 [Oryza sativa Japonica Group] >gi|52076718|dbj|BAD45631.1| putative deoxycytidyl transferase [Oryza sativa Japonica Group] >gi|53793286|dbj|BAD54508.1| putative deoxycytidyl transferase [Oryza sativa Japonica Group] >gi|113596459|dbj|BAF20333.1| Os06g0691000 [Oryza sativa Japonica Group]	NP_001058419	0	86	1247.26	752	651	K03515	0	0.09	0	0.00140897	0	0.000726851
Contig_36226	---NA---	1443	hypothetical protein OsJ_34175 [Oryza sativa Japonica Group]	EEE52237	2.46663e-112	90	351.673	273	248		11.24	5.54	3.22	0	0.00844299	0
Contig_5704	---NA---	4347	hypothetical protein OsI_11389 [Oryza sativa Indica Group]	EEC75168	0	97	2150.94	1120	1091	K14802	1.17	9.23	2.89	2.94e-05	0	0.0155132
Contig_30933	unknown protein [Oryza sativa Japonica Group]	1878	Os05g0479900 [Oryza sativa Japonica Group] >gi|46576012|gb|AAT01373.1| unknown protein [Oryza sativa Japonica Group] >gi|113579401|dbj|BAF17764.1| Os05g0479900 [Oryza sativa Japonica Group] >gi|125552730|gb|EAY98439.1| hypothetical protein OsI_20352 [Oryza sativa Indica Group] >gi|215766388|dbj|BAG98616.1| unnamed protein product [Oryza sativa Japonica Group] >gi|222631977|gb|EEE64109.1| hypothet…	NP_001055850	8.14314e-118	81	366.311	339	275		0	0.21	0.84	0.00614931	5.43e-07	0.0181542
Contig_30321	methyl chloride transferase	1920	Os06g0153900 [Oryza sativa Japonica Group] >gi|55297436|dbj|BAD69287.1| putative methyl chloride transferase [Oryza sativa Japonica Group] >gi|113594883|dbj|BAF18757.1| Os06g0153900 [Oryza sativa Japonica Group]	NP_001056843	6.80192e-101	86	319.316	193	167		0.87	0	0.13	1.03e-06	0.00173404	0
Contig_31990	senescence-associated protein	1810	Os01g0164600 [Oryza sativa Japonica Group] >gi|75164086|sp|Q942P9.1|P2C01_ORYSJ RecName: Full=Probable protein phosphatase 2C 1; Short=OsPP2C01 [Oryza sativa Japonica Group] >gi|15528748|dbj|BAB64790.1| putative senescence-associated protein [Oryza sativa Japonica Group] >gi|21327992|dbj|BAC00581.1| putative senescence-associated protein [Oryza sativa Japonica Group] >gi|113531634|dbj|BAF04017.1|…	NP_001042103	0	88	547.74	359	317		0.6	0.12	0.3	0.0142253	0	0
Contig_15595	splicing factor 3b subunit 2	2962	PREDICTED: splicing factor 3B subunit 2-like [Oryza brachyantha]	XP_006649191	0	96	559.681	325	315	K12829	34.52	101.61	39.83	0.0199402	0	0.0486849
Contig_17169	retrotransposon ty3-gypsy subclass	2825	PREDICTED: uncharacterized protein LOC102712495 [Oryza brachyantha]	XP_006664836	1.85238e-53	61	205.682	252	156		0	0	0.27	0	9.64e-05	9.64e-05
Contig_39310	geko1-like protein	905	GEKO1-like protein [Oryza sativa Japonica Group] >gi|49388805|dbj|BAD25997.1| GEKO1-like protein [Oryza sativa Japonica Group]	BAD23394	4.93682e-123	96	365.54	191	184	K09716	1	0	0.15	5.79e-05	0.00477114	0
Contig_21638	myb transcription factor	2478	PREDICTED: dentin sialophosphoprotein-like [Oryza brachyantha]	XP_006656522	0	85	606.675	440	377		10.77	0	3.13	1.17e-17	0.0089521	4.66e-13
Contig_6503	hypothetical protein OsI_18345 [Oryza sativa Indica Group]	4198	RecName: Full=Putative RNA polymerase II subunit B1 CTD phosphatase RPAP2 homolog; AltName: Full=RNA polymerase II-associated protein 2 homolog >gi|125550741|gb|EAY96450.1| hypothetical protein OsI_18345 [Oryza sativa Indica Group]	A2Y040	0	85	950.658	673	576		0.32	0.57	1.04	0	0.0169161	0
Contig_19537	---NA---	2633	PREDICTED: aluminum-activated malate transporter 9-like, partial [Oryza brachyantha]	XP_006656868	0	97	842.803	455	445		0.5	0.35	1.86	0	0.00885876	0.00117541
Contig_28561	heterogeneous nuclear ribonucleoprotein a1	2033	hypothetical protein OsI_26646 [Oryza sativa Indica Group]	EEC82342	0	99	667.922	398	395	K14411	2.41	3.43	0.88	0	0.0372648	0.00658322
Contig_16570	aspartic proteinase nepenthesin ii	2875	hypothetical protein OsI_04407 [Oryza sativa Indica Group]	EAY76471	0	95	751.125	401	383		0.32	0.18	0	0	2.82e-05	0.00100641
Contig_9454	phosphatidylserine receptor long form	3720	Os03g0389900 [Oryza sativa Japonica Group] >gi|37991908|gb|AAR06354.1| putative phosphatidylserine receptor long form [Oryza sativa Japonica Group] >gi|108708557|gb|ABF96352.1| transcription factor jumonji, putative, expressed [Oryza sativa Japonica Group] >gi|113548743|dbj|BAF12186.1| Os03g0389900 [Oryza sativa Japonica Group] >gi|215694484|dbj|BAG89477.1| unnamed protein product [Oryza sativa J…	NP_001050272	0	95	1578.92	827	791		0	0	0.15	0	0.000530405	0.000530405
Contig_26206	abi5 binding protein d1	2172	RecName: Full=Ninja-family protein Os07g0602900 [Oryza sativa Japonica Group] >gi|34394919|dbj|BAC84471.1| hypothetical protein [Oryza sativa Japonica Group] >gi|50509675|dbj|BAD31712.1| hypothetical protein [Oryza sativa Japonica Group]	Q6YVY6	7.33179e-79	94	266.929	164	155		0	3.19	0.66	5e-12	1.03e-06	0.00198285
Contig_34146	zinc finger (c3hc4-type ring finger)	1650	Os02g0132300 [Oryza sativa Japonica Group] >gi|41052575|dbj|BAD07757.1| zinc finger (C3HC4-type RING finger) protein-like [Oryza sativa Japonica Group] >gi|113535328|dbj|BAF07711.1| Os02g0132300 [Oryza sativa Japonica Group] >gi|215687191|dbj|BAG91756.1| unnamed protein product [Oryza sativa Japonica Group] >gi|215737140|dbj|BAG96069.1| unnamed protein product [Oryza sativa Japonica Group] >gi|21…	NP_001045797	6.03599e-105	95	328.176	172	164		0	0.55	0.06	9.64e-05	0	0.00311863
Contig_13013	soluble starch synthase ii-1	3262	soluble starch synthase II-1 [Oryza sativa Indica Group] >gi|262345627|gb|ACY56177.1| soluble starch synthase II-1 [Oryza sativa Indica Group] >gi|262345629|gb|ACY56178.1| soluble starch synthase II-1 [Oryza sativa Indica Group] >gi|262345633|gb|ACY56180.1| soluble starch synthase II-1 [Oryza sativa Indica Group] >gi|262345635|gb|ACY56181.1| soluble starch synthase II-1 [Oryza sativa Indica Group…	ACY56176	0	94	1371.3	736	692	K00703	0	0.3	0	5.79e-05	0	2.82e-05
Contig_19985	uncharacterized protein loc102717837 isoform x2	2601	Os01g0252900 [Oryza sativa Japonica Group] >gi|56783690|dbj|BAD81102.1| unknown protein [Oryza sativa Japonica Group] >gi|56783821|dbj|BAD81233.1| unknown protein [Oryza sativa Japonica Group] >gi|113532138|dbj|BAF04521.1| Os01g0252900 [Oryza sativa Japonica Group] >gi|215740501|dbj|BAG97157.1| unnamed protein product [Oryza sativa Japonica Group]	NP_001042607	1.56923e-148	92	450.669	275	255		0.44	0	1.5	1.8e-05	0.0146644	2.59e-10
Contig_3805	Os03g0271300, partial [Oryza sativa Japonica Group]	4865	Os03g0271300 [Oryza sativa Japonica Group] >gi|113548161|dbj|BAF11604.1| Os03g0271300, partial [Oryza sativa Japonica Group]	NP_001049690	0	96	635.565	395	381		0.5	0	1.07	4.62e-08	0	1.93e-11
Contig_14586	serine threonine-protein kinase expressed	3072	Os03g0334000 [Oryza sativa Japonica Group] >gi|108707998|gb|ABF95793.1| Serine/threonine-protein kinase AtPK19, putative, expressed [Oryza sativa Japonica Group] >gi|113548498|dbj|BAF11941.1| Os03g0334000 [Oryza sativa Japonica Group] >gi|125586157|gb|EAZ26821.1| hypothetical protein OsJ_10738 [Oryza sativa Japonica Group] >gi|215704239|dbj|BAG93079.1| unnamed protein product [Oryza sativa Japoni…	NP_001050027	0	98	875.544	480	472	K04688	10.61	27.2	11.88	0.0420521	0	0
Contig_35713	cullin 1b-like	1500	PREDICTED: cullin-1-like [Oryza brachyantha]	XP_006645289	9.92031e-163	90	475.322	260	236		0.93	0.83	0.1	0	0.000395255	0.000999618
Contig_30327	cbs domain-containing expressed	1921	expressed protein [Oryza sativa Japonica Group] >gi|108710356|gb|ABF98151.1| CBS domain-containing protein, putative, expressed [Oryza sativa Japonica Group] >gi|218193483|gb|EEC75910.1| hypothetical protein OsI_12980 [Oryza sativa Indica Group] >gi|222625539|gb|EEE59671.1| hypothetical protein OsJ_12073 [Oryza sativa Japonica Group]	AAR87190	1.22831e-171	98	508.064	270	267	K16302	0	0.88	0	8.76e-07	0	4e-07
Contig_6807	cbl-interacting protein kinase 11	4145	putative serine/threonine Kinase [Oryza sativa Japonica Group]	BAD87085	0	96	814.298	446	429	K07198	0.05	0.12	0.34	0	0.00271018	0
Contig_6588	Os11g0195100 [Oryza sativa Japonica Group]	4182	hypothetical protein OsJ_33268 [Oryza sativa Japonica Group]	EAZ17724	0	91	1545.79	876	801	K03070	0.13	0	0.06	0.00100641	0	0
Contig_9098	octicosapeptide phox bem1p domain- tetratricopeptide repeat -containing protein	3770	Os08g0296900 [Oryza sativa Japonica Group] >gi|50508716|dbj|BAD31284.1| putative octicosapeptide/Phox/Bem1p (PB1) domain-/tetratricopeptide repeat (TPR)-containing protein [Oryza sativa Japonica Group] >gi|215707101|dbj|BAG93561.1| unnamed protein product [Oryza sativa Japonica Group] >gi|255678333|dbj|BAF23392.2| Os08g0296900 [Oryza sativa Japonica Group]	NP_001061478	0	93	969.148	520	486		0.37	0	0.64	3.54e-06	0	1.83e-08
Contig_20404	nadk1_orysj ame: full=probable nad kinase 1	2569	Os01g0957000 [Oryza sativa Japonica Group] >gi|75105828|sp|Q5JK52.1|NADK1_ORYSJ RecName: Full=Probable NAD kinase 1 [Oryza sativa Japonica Group] >gi|57900083|dbj|BAD88145.1| ATP-NAD kinase family protein-like [Oryza sativa Japonica Group] >gi|215704643|dbj|BAG94271.1| unnamed protein product [Oryza sativa Japonica Group] >gi|255674090|dbj|BAF07358.2| Os01g0957000 [Oryza sativa Japonica Group]	NP_001045444	0	92	587.8	328	305	K00858	0.01	2.83	0.1	3.14e-11	0	2.79e-08
Contig_27866	protein kinase	2078	PREDICTED: putative kinase-like protein TMKL1-like [Oryza brachyantha]	XP_006647625	0	95	689.878	397	378		9.35	3.65	9	0.0443515	0	0.0464675
Contig_15449	p5cs_orysj ame: full=delta-1-pyrroline-5-carboxylate synthase short=p5cs includes: ame: full=glutamate 5-kinase short=gk ame: full=gamma-glutamyl kinase includes: ame: full=gamma-glutamyl phosphate reductase short=gpr ame: full=glutamate-5-semialdehyde dehydrogenase ame: full=glutamyl-gamma-semialdehyde dehydrogenase	2977	PREDICTED: delta-1-pyrroline-5-carboxylate synthase-like [Oryza brachyantha]	XP_006654501	0	98	1344.33	716	705	K12657	11.79	50.91	52.29	0.00196478	0.00165719	0
Contig_36468	an322_orysj ame: full=acidic leucine-rich nuclear phosphoprotein 32-related protein 2 ame: full=anp32 acidic nuclear phospho protein 2	1417	Os03g0668900 [Oryza sativa Japonica Group] >gi|75327676|sp|Q7Y180.1|AN322_ORYSJ RecName: Full=Acidic leucine-rich nuclear phosphoprotein 32-related protein 2; AltName: Full=ANP32/acidic nuclear phosphoprotein-like protein 2 [Oryza sativa Japonica Group] >gi|31126736|gb|AAP44658.1| putative acidic nuclear phosphoprotein [Oryza sativa Japonica Group] >gi|53370644|gb|AAU89139.1| Leucine Rich Repeat …	NP_001050860	3.98757e-69	95	233.032	166	159		6.47	2.03	10.28	0.0173588	0	0.000777934
Contig_27044	nematode-resistance protein	2123	Os01g0855600 [Oryza sativa Japonica Group] >gi|29367561|gb|AAO72642.1| putative nematode-resistance protein [Oryza sativa Japonica Group] >gi|113534373|dbj|BAF06756.1| Os01g0855600 [Oryza sativa Japonica Group] >gi|125572676|gb|EAZ14191.1| hypothetical protein OsJ_04117 [Oryza sativa Japonica Group] >gi|215704663|dbj|BAG94291.1| unnamed protein product [Oryza sativa Japonica Group]	NP_001044842	0	94	813.913	474	449		71.47	135.54	25.8	0	0.0275993	0.000615261
Contig_3270	tubby-like f-box protein 12-like isoform x2	5107	PREDICTED: tubby-like F-box protein 12-like isoform X1 [Oryza brachyantha] >gi|573953498|ref|XP_006659020.1| PREDICTED: tubby-like F-box protein 12-like isoform X2 [Oryza brachyantha]	XP_006659019	0	88	726.472	455	402		0	0.51	1.26	3.23e-08	2.58e-12	0
Contig_8688	nb-arc domain containing expressed	3834	hypothetical protein OsI_19575 [Oryza sativa Indica Group]	EEC79033	0	83	1428.31	970	809		0	0.21	0.16	0.00021796	0.000290613	0
Contig_2489	B0308C03.3 [Oryza sativa Indica Group]	5491	OSJNBa0084A10.14 [Oryza sativa Japonica Group] >gi|116309362|emb|CAH66443.1| B0308C03.3 [Oryza sativa Indica Group]	CAE03039	0	93	2038.46	1178	1099	K18995	0.07	0	0	0.00614931	0.00416566	0
Contig_27136	Os06g0255900 [Oryza sativa Japonica Group]	2117	PREDICTED: exocyst complex component EXO70A1-like [Oryza brachyantha]	XP_006655977	0	86	773.467	494	427	K07195	1.62	2.31	0.4	0	0.00623253	0.000742713
Contig_2392	uncharacterized protein loc101786810 isoform x2	5546	OSJNBb0020J19.6 [Oryza sativa Japonica Group]	CAE05777	0	85	2154.79	1462	1250		0.39	0.22	0.74	0	0	0.0168427
Contig_23416	las1-like family expressed	2351	Os12g0189900 [Oryza sativa Japonica Group] >gi|77553231|gb|ABA96027.1| Las1-like family protein, expressed [Oryza sativa Japonica Group] >gi|113648844|dbj|BAF29356.1| Os12g0189900 [Oryza sativa Japonica Group] >gi|215694603|dbj|BAG89794.1| unnamed protein product [Oryza sativa Japonica Group] >gi|222616756|gb|EEE52888.1| hypothetical protein OsJ_35471 [Oryza sativa Japonica Group]	NP_001066337	4.65945e-94	77	317.39	262	203	K16912	0	0.26	0.35	0.000726851	5.79e-05	0
Contig_8218	glutamate expressed	3914	PREDICTED: glutamate dehydrogenase-like [Oryza brachyantha]	XP_006650717	0	100	848.195	411	411	K00261	0.37	1.35	0.07	0.0100377	0.00644749	4.39e-07
Contig_27746	---NA---	2085	PREDICTED: uncharacterized protein LOC102715836 [Oryza brachyantha]	XP_006650982	1.51113e-99	98	318.161	156	153		0.39	0	0	0.000125561	5.79e-05	0
Contig_35154	short chain dehydrogenase reductase family expressed	1559	Os12g0609500 [Oryza sativa Japonica Group] >gi|77556485|gb|ABA99281.1| oxidoreductase, short chain dehydrogenase/reductase family protein, expressed [Oryza sativa Japonica Group] >gi|125580029|gb|EAZ21175.1| hypothetical protein OsJ_36825 [Oryza sativa Japonica Group] >gi|215701245|dbj|BAG92669.1| unnamed protein product [Oryza sativa Japonica Group] >gi|255670471|dbj|BAF30262.2| Os12g0609500 [Or…	NP_001067243	7.47843e-158	97	462.996	238	231		0.36	0.55	0	0	0.000530405	5.79e-05
Contig_36672	thiamin pyrophosphokinase	1391	PREDICTED: thiamine pyrophosphokinase 2-like [Oryza brachyantha]	XP_006644160	8.35112e-147	98	432.18	214	210	K00949	2.36	0.13	1.42	5.37e-06	0	0.000165341
Contig_9144	protein kinase domain containing expressed	3764	PREDICTED: dual specificity protein kinase splB-like isoform X1 [Oryza brachyantha]	XP_006650174	0	83	741.495	503	422		0	0.18	0.16	0.000530405	0.000390825	0
Contig_22322	Os05g0531500 [Oryza sativa Japonica Group]	2428	Os05g0531500 [Oryza sativa Japonica Group] >gi|113579685|dbj|BAF18048.1| Os05g0531500 [Oryza sativa Japonica Group]	NP_001056134	0	95	959.518	575	551		10.71	41.37	6.57	0.00411299	0	0.00017279
Contig_20146	dna-directed rna polymerase iii subunit kda polypeptide	2590	PREDICTED: DNA-directed RNA polymerase III subunit RPC8-like [Oryza brachyantha]	XP_006657688	1.11904e-106	95	338.961	178	170	K03022	2.15	0.12	0.1	6.72e-07	2.07e-07	0
Contig_15601	unknown protein [Oryza sativa Japonica Group]	2961	Os05g0203900 [Oryza sativa Japonica Group] >gi|50878340|gb|AAT85115.1| unknown protein [Oryza sativa Japonica Group] >gi|113578441|dbj|BAF16804.1| Os05g0203900 [Oryza sativa Japonica Group] >gi|215697470|dbj|BAG91464.1| unnamed protein product [Oryza sativa Japonica Group]	NP_001054890	0	80	1126.69	783	627		0	0.71	0.02	1.68e-07	0	6.55e-07
Contig_8259	nb-arc domain containing expressed	3907	hypothetical protein OsI_19575 [Oryza sativa Indica Group]	EEC79033	0	85	1394.41	920	784		0.43	0	0.25	8.76e-07	0	1.8e-05
Contig_23985	phenylalanine ammonia-lyase 2	2313	PREDICTED: phenylalanine ammonia-lyase-like [Setaria italica]	XP_004953157	0	94	1201.04	704	665	K10775	0.89	42	2.45	5.59e-12	0.0395439	4.73e-08
Contig_21498	aspartate kinase	2490	aspartate kinase [Oryza sativa]	BAA95630	3.02248e-133	97	413.305	216	210	K00928	0	0.36	1.17	7.45e-05	3.26e-09	0.0241523
Contig_5370	unnamed protein product [Oryza sativa Japonica Group]	4420	prolyl carboxypeptidase like protein, putative, expressed [Oryza sativa Japonica Group] >gi|215706481|dbj|BAG93337.1| unnamed protein product [Oryza sativa Japonica Group]	ABB47878	0	81	606.675	431	352		0	0.08	0.56	0	1.32e-08	0.000566218
Contig_10789	phosphatidylserine receptor long form	3547	Os03g0389900 [Oryza sativa Japonica Group] >gi|37991908|gb|AAR06354.1| putative phosphatidylserine receptor long form [Oryza sativa Japonica Group] >gi|108708557|gb|ABF96352.1| transcription factor jumonji, putative, expressed [Oryza sativa Japonica Group] >gi|113548743|dbj|BAF12186.1| Os03g0389900 [Oryza sativa Japonica Group] >gi|215694484|dbj|BAG89477.1| unnamed protein product [Oryza sativa J…	NP_001050272	0	96	1033.48	527	509		0.16	0	0.39	0.00100641	0	1.45e-06
Contig_16546	zinc finger family expressed	2877	hypothetical protein OsI_34983 [Oryza sativa Indica Group]	EEC67608	6.61246e-81	71	281.182	214	153		0.48	5	1.91	6.26e-06	0.00578217	0.0477254
Contig_37453	calcium-binding protein annexin 6	1292	putative calcium-binding protein annexin 6 [Oryza sativa Japonica Group] >gi|56202269|dbj|BAD73710.1| putative calcium-binding protein annexin 6 [Oryza sativa Japonica Group] >gi|222618507|gb|EEE54639.1| hypothetical protein OsJ_01908 [Oryza sativa Japonica Group]	BAD68998	0	85	569.311	341	292	K17099	0.55	0	0.13	0.000290613	0.034945	0
Contig_25699	lysine decarboxylase-like protein	2204	Os05g0541200 [Oryza sativa Japonica Group] >gi|75108970|sp|Q5TKP8.1|LOGL7_ORYSJ RecName: Full=Probable cytokinin riboside 5'-monophosphate phosphoribohydrolase LOGL7; AltName: Full=Protein LONELY GUY-like 7 [Oryza sativa Japonica Group] >gi|55908876|gb|AAV67819.1| putative lysine decarboxylase-like protein [Oryza sativa Japonica Group] >gi|113579738|dbj|BAF18101.1| Os05g0541200 [Oryza sativa Japo…	NP_001056187	5.64003e-122	96	375.941	210	203	K06966	54.99	113.24	35.19	0	0	0.0141703
Contig_23058	phagocytosis and cell motility protein expressed	2376	Os03g0322800 [Oryza sativa Japonica Group] >gi|108707888|gb|ABF95683.1| phagocytosis and cell motility protein ELMO1, putative, expressed [Oryza sativa Japonica Group] >gi|113548440|dbj|BAF11883.1| Os03g0322800 [Oryza sativa Japonica Group] >gi|215678809|dbj|BAG95246.1| unnamed protein product [Oryza sativa Japonica Group]	NP_001049969	5.1369e-144	99	438.343	234	232		2.55	6.8	4.17	0.0380294	0	0
Contig_2287	uncharacterized protein loc101509583	5611	PREDICTED: uncharacterized protein LOC101512026 [Cicer arietinum] >gi|502167024|ref|XP_004514039.1| PREDICTED: uncharacterized protein LOC101509583 [Cicer arietinum] >gi|502168109|ref|XP_004514321.1| PREDICTED: uncharacterized protein LOC101501887 [Cicer arietinum] >gi|502169741|ref|XP_004514675.1| PREDICTED: uncharacterized protein LOC101501161 [Cicer arietinum]	XP_004488219	0	62	449.514	531	332		0.12	1.48	0.12	4.59e-06	0	3.7e-06
Contig_18831	dna binding zinc finger protein	2688	Os06g0695600 [Oryza sativa Japonica Group] >gi|53791836|dbj|BAD53902.1| putative DNA binding zinc finger protein [Oryza sativa Japonica Group] >gi|113596491|dbj|BAF20365.1| Os06g0695600 [Oryza sativa Japonica Group] >gi|215694615|dbj|BAG89806.1| unnamed protein product [Oryza sativa Japonica Group] >gi|222636148|gb|EEE66280.1| hypothetical protein OsJ_22486 [Oryza sativa Japonica Group]	NP_001058451	0	92	870.152	530	488		2.74	5.19	1.67	0	0	0.019194
Contig_39422	---NA---	856	hypothetical protein OsI_31234 [Oryza sativa Indica Group]	EAZ08968	2.39305e-77	76	258.455	208	160		2.16	0.26	0.93	0.00068133	0	0.0447917
Contig_22099	protein kinase	2444	PREDICTED: serine/threonine-protein kinase HT1-like [Oryza brachyantha]	XP_006643652	7.37548e-167	98	499.975	278	273		0	0.14	1.3	0	1.59e-09	0.00010162
Contig_2141	retrotransposon ty3-gypsy subclass	5702	retrotransposon protein, putative, Ty3-gypsy subclass [Oryza sativa Japonica Group]	ABA99442	6.99941e-130	63	393.275	451	285		0.28	0.01	0.33	1.14e-05	0	1.24e-06
Contig_13648	CUL1 [Oryza sativa Japonica Group]	3181	Os01g0369000 [Oryza sativa Japonica Group] >gi|54290813|dbj|BAD61452.1| CUL1 [Oryza sativa Japonica Group] >gi|113532579|dbj|BAF04962.1| Os01g0369000 [Oryza sativa Japonica Group] >gi|215694294|dbj|BAG89287.1| unnamed protein product [Oryza sativa Japonica Group] >gi|215737477|dbj|BAG96607.1| unnamed protein product [Oryza sativa Japonica Group] >gi|222618449|gb|EEE54581.1| hypothetical protein O…	NP_001043048	0	98	1468.75	744	733	K03347	0.09	0	0.16	0	0	0.000726851
Contig_28324	protein kinase	2049	PREDICTED: serine/threonine-protein kinase HT1-like [Oryza brachyantha]	XP_006643652	0	95	653.67	374	358		4.93	5.41	14	0	0.0257518	0.0360018
Contig_29614	glycosyl transferase protein a	1967	Os02g0745400 [Oryza sativa Japonica Group] >gi|46390110|dbj|BAD15546.1| putative glycosyl transferase protein A [Oryza sativa Japonica Group] >gi|113537641|dbj|BAF10024.1| Os02g0745400 [Oryza sativa Japonica Group]	NP_001048110	0	97	645.195	451	439		0.53	3.27	1.16	0.000385047	0	0.0380772
Contig_35945	---NA---	1476	hypothetical protein OsJ_00133 [Oryza sativa Japonica Group]	EEE53757	1.52304e-155	83	468.774	302	253		0.57	0.14	0.45	0.0237107	0	0
Contig_16928	calmodulin-binding expressed	2844	hypothetical protein OsI_38697 [Oryza sativa Indica Group]	EAY83483	0	90	633.254	383	346		0.16	0	0.2	0.00286389	0	0.000390825
Contig_19659	hypothetical protein OsI_25603 [Oryza sativa Indica Group]	2624	putative Phosphatidylinositol N-acetylglucosaminyltransferase [Oryza sativa Japonica Group]	BAC10070	0	99	469.159	237	236	K03857	0.32	0.1	0	0	4.53e-05	0
Contig_11144	amp-binding enzyme family expressed	3505	RecName: Full=4-coumarate--CoA ligase-like 1 [Oryza sativa Japonica Group] >gi|108706227|gb|ABF94022.1| AMP-binding enzyme family protein, expressed [Oryza sativa Japonica Group] >gi|215768960|dbj|BAH01189.1| unnamed protein product [Oryza sativa Japonica Group]	Q0DV32	0	96	971.844	552	535	K01904	0	0.04	0.08	0	0.0140787	0
Contig_7700	pyruvate dehydrogenase kinase 1	3997	hypothetical protein OsI_27023 [Oryza sativa Indica Group]	EEC82518	0	98	740.339	370	366	K00898	0.14	0	0	0.00100641	0.000530405	0
Contig_15707	sarcoplasmic reticulum protein (with alternative splicing)	2951	Os03g0843500 [Oryza sativa Japonica Group] >gi|41469642|gb|AAS07365.1| sarcoplasmic reticulum protein (with alternative splicing) [Oryza sativa Japonica Group] >gi|108712041|gb|ABF99836.1| RNA-binding protein Luc7-like 2, putative, expressed [Oryza sativa Japonica Group] >gi|215678739|dbj|BAG95176.1| unnamed protein product [Oryza sativa Japonica Group] >gi|255675041|dbj|BAF13778.2| Os03g0843500 …	NP_001051864	0	98	622.468	327	323		5.21	1.5	3.96	0.0091239	0	0.0366429
Contig_39526	expressed protein [Oryza sativa Japonica Group]	807	Os12g0160000 [Oryza sativa Japonica Group] >gi|77553728|gb|ABA96524.1| expressed protein [Oryza sativa Japonica Group] >gi|125535854|gb|EAY82342.1| hypothetical protein OsI_37552 [Oryza sativa Indica Group] >gi|125578577|gb|EAZ19723.1| hypothetical protein OsJ_35300 [Oryza sativa Japonica Group] >gi|215693946|dbj|BAG89193.1| unnamed protein product [Oryza sativa Japonica Group] >gi|255670073|dbj|…	NP_001176803	1.38414e-21	69	97.8265	126	87		5.24	1.69	4.04	0.0259384	0	0
Contig_9958	serine carboxypeptidase	3650	Os05g0582800 [Oryza sativa Japonica Group] >gi|42491389|gb|AAS16895.1| putative serine carboxypeptidase [Oryza sativa Japonica Group] >gi|48475138|gb|AAT44207.1| putative serine carboxypeptidase [Oryza sativa Japonica Group] >gi|113579993|dbj|BAF18356.1| Os05g0582800 [Oryza sativa Japonica Group] >gi|215740934|dbj|BAG97429.1| unnamed protein product [Oryza sativa Japonica Group] >gi|222632702|gb|…	NP_001056442	0	89	657.907	403	362	K09645	0.12	0	0	0.00416566	0.00286389	0
Contig_37155	60s ribosomal protein l7	1333	PREDICTED: 60S ribosomal protein L7-1-like [Oryza brachyantha]	XP_006659648	1.09389e-104	86	323.168	216	186	K02937	0	2.1	3.5	1.64e-08	5.23e-11	0
Contig_39691	unknown protein [Oryza sativa Japonica Group]	702	PREDICTED: uncharacterized protein LOC102717681 [Oryza brachyantha]	XP_006647867	1.48587e-64	97	207.608	108	105		3.69	1	2.26	0.0135506	0	0
Contig_5733	---NA---	4341	PREDICTED: phospholipid-transporting ATPase 3-like [Oryza brachyantha]	XP_006662350	0	98	2358.95	1194	1182	K14802	15.68	40.91	22.18	0.0379679	0	0
Contig_8912	kinase-binding protein 1	3797	Os02g0139200 [Oryza sativa Japonica Group] >gi|75132270|sp|Q6YXZ7.1|ANM5_ORYSJ RecName: Full=Protein arginine N-methyltransferase 5; AltName: Full=Shk1 kinase-binding protein 1 homolog [Oryza sativa Japonica Group] >gi|42408996|dbj|BAD10250.1| putative kinase-binding protein 1 [Oryza sativa Japonica Group] >gi|42409280|dbj|BAD10543.1| putative kinase-binding protein 1 [Oryza sativa Japonica Group…	NP_001045843	0	98	1303.89	649	641	K02516	6.72	56	10.39	1.55e-05	0	0.000516914
Contig_32965	inosine-uridine preferring nucleoside hydrolase	1741	putative inosine-uridine preferring nucleoside hydrolase (with alternative splicing) [Oryza sativa Japonica Group] >gi|57164479|gb|AAW34239.1| putative inosine-uridine preferring nucleoside hydrolase [Oryza sativa Japonica Group] >gi|108708913|gb|ABF96708.1| Inosine-uridine preferring nucleoside hydrolase family protein, expressed [Oryza sativa Japonica Group]	AAS07209	1.10585e-131	100	397.512	200	200		12.39	3.19	5.99	0.00450086	0	0
Contig_35608	expressed protein [Oryza sativa Japonica Group]	1511	Os10g0389500 [Oryza sativa Japonica Group] >gi|78708513|gb|ABB47488.1| expressed protein [Oryza sativa Japonica Group] >gi|113639110|dbj|BAF26415.1| Os10g0389500 [Oryza sativa Japonica Group] >gi|189473500|gb|ACD99649.1| unknown protein [Oryza sativa Indica Group] >gi|215694613|dbj|BAG89804.1| unnamed protein product [Oryza sativa Japonica Group]	NP_001064501	5.8819e-95	88	298.13	198	175		4.5	5.58	20.9	0	0.0013828	0.00439099
Contig_9407	---NA---	3727	hypothetical protein OsJ_08114 [Oryza sativa Japonica Group]	EEE57670	0	95	1674.06	946	902	K03655	4.39	1.95	5.31	0	0	0.0289435
Contig_16881	peroxidase-like protein	2848	PREDICTED: uncharacterized protein LOC102718225 [Oryza brachyantha]	XP_006645038	0	93	734.947	464	436		19.62	57.64	34.06	0.0202754	0	0
Contig_9368	unknown protein [Oryza sativa Japonica Group]	3732	PREDICTED: uncharacterized protein LOC102706973 [Oryza brachyantha]	XP_006662485	7.62527e-84	94	284.263	149	141		21.43	41.31	15.6	0	0	0.0405599
Contig_6044	ribosome-binding factor a	4281	Os06g0137600 [Oryza sativa Japonica Group] >gi|55296456|dbj|BAD68652.1| ribosome-binding factor A protein-like [Oryza sativa Japonica Group] >gi|55296997|dbj|BAD68472.1| ribosome-binding factor A protein-like [Oryza sativa Japonica Group] >gi|113594774|dbj|BAF18648.1| Os06g0137600 [Oryza sativa Japonica Group] >gi|125553968|gb|EAY99573.1| hypothetical protein OsI_21548 [Oryza sativa Indica Group]…	NP_001056734	2.28083e-89	93	299.286	209	195	K02834	0.24	0	0	2.82e-05	1.45e-05	0
Contig_25981	xb35_orysj ame: full=probable e3 ubiquitin-protein ligase xbos35 ame: full=ankyrin repeat domain and ring finger-containing protein xbos35 ame: full=xb3 protein homolog 5	2187	hypothetical protein OsI_28489 [Oryza sativa Indica Group]	EAZ06252	0	98	926.776	495	487		3.93	1.41	3	0.0333406	0	0
Contig_30780	---NA---	1888	PREDICTED: cytochrome P450 78A4 [Vitis vinifera]	XP_002273829	4.70692e-158	72	476.478	487	352		2.41	0.54	0	0.00363555	6.71e-11	2.25e-05
Contig_37915	hypothetical protein OsJ_13598 [Oryza sativa Japonica Group]	1222	PREDICTED: cucumisin-like [Oryza brachyantha]	XP_006662913	5.3749e-63	98	214.157	105	103		0.08	0	0.23	0	0	0.0140787
Contig_34740	nuclear ribonuclease z	1597	PREDICTED: nuclear ribonuclease Z-like, partial [Oryza brachyantha]	XP_006651073	1.89834e-130	83	393.66	246	206	K00784	0	1.5	0	5.9e-08	0	2.56e-08
Contig_22657	---NA---	2404	hypothetical protein OsI_26093 [Oryza sativa Indica Group]	EEC82091	0	85	1146.72	710	606	K01456	1.06	2.91	2.01	0.0394682	0	0
Contig_38693	calmodulin-binding family expressed	1075	Os03g0167200 [Oryza sativa Japonica Group] >gi|108706374|gb|ABF94169.1| calmodulin-binding family protein, putative, expressed [Oryza sativa Japonica Group] >gi|108706375|gb|ABF94170.1| calmodulin-binding family protein, putative, expressed [Oryza sativa Japonica Group] >gi|113547551|dbj|BAF10994.1| Os03g0167200 [Oryza sativa Japonica Group] >gi|215694836|dbj|BAG90027.1| unnamed protein product […	NP_001049080	9.52348e-117	78	363.229	289	226		0.47	0	0.41	0.00199605	0	0.00199605
Contig_27106	hypothetical protein SORBIDRAFT_10g009570 [Sorghum bicolor]	2119	PREDICTED: carbon catabolite repressor protein 4 homolog 3-like [Oryza brachyantha]	XP_006655986	0	96	549.666	314	303		0.03	3.36	0	2.08e-10	0	1.39e-12
Contig_10842	Os05g0497700 [Oryza sativa Japonica Group]	3541	hypothetical protein OsI_20473 [Oryza sativa Indica Group]	EEC79463	0	93	943.725	545	512		0.1	0	0	0.00922396	0.00614931	0
Contig_9790	serine threonine-specific receptor protein kinase-like	3672	Os09g0355400 [Oryza sativa Japonica Group] >gi|50252836|dbj|BAD29069.1| serine/threonine-specific receptor protein kinase-like [Oryza sativa Japonica Group] >gi|52075597|dbj|BAD46707.1| serine/threonine-specific receptor protein kinase-like [Oryza sativa Japonica Group] >gi|113631198|dbj|BAF24879.1| Os09g0355400 [Oryza sativa Japonica Group] >gi|215704666|dbj|BAG94294.1| unnamed protein product […	NP_001062965	0	91	1196.42	759	691		0	0.77	0.15	1.64e-08	0.000726851	0.00210862
Contig_19140	---NA---	2664	predicted protein [Hordeum vulgare subsp. vulgare]	BAJ99158	6.67739e-155	94	463.381	260	245	K14724	0.31	0.01	0.28	0.000797167	0	0.000797167
Contig_27388	solute carrier family member f5-like	2105	Os06g0681700 [Oryza sativa Japonica Group] >gi|52076882|dbj|BAD45895.1| solute carrier family 35, member F5-like [Oryza sativa Japonica Group] >gi|113596420|dbj|BAF20294.1| Os06g0681700 [Oryza sativa Japonica Group] >gi|125598263|gb|EAZ38043.1| hypothetical protein OsJ_22387 [Oryza sativa Japonica Group]	NP_001058380	0	88	657.136	464	410	K15289	1.31	4.21	2.53	0.0158303	0	0
Contig_30848	carotenoid hydroxylase	1884	PREDICTED: beta-carotene hydroxylase 2, chloroplastic-like isoform X2 [Setaria italica]	XP_004976574	2.6818e-107	97	338.191	185	181	K15746	0	0.24	0.11	0.00416566	0	0
Contig_6597	hypothetical protein OsJ_14006 [Oryza sativa Japonica Group]	4181	PREDICTED: acyl-protein thioesterase 2-like [Oryza brachyantha]	XP_006654857	7.12485e-130	95	412.92	229	219	K06130	0.27	0.05	0.28	0.0120652	0	0.00706623
Contig_3030	serine threonine-specific receptor protein kinase-like	5227	Os09g0355400 [Oryza sativa Japonica Group] >gi|50252836|dbj|BAD29069.1| serine/threonine-specific receptor protein kinase-like [Oryza sativa Japonica Group] >gi|52075597|dbj|BAD46707.1| serine/threonine-specific receptor protein kinase-like [Oryza sativa Japonica Group] >gi|113631198|dbj|BAF24879.1| Os09g0355400 [Oryza sativa Japonica Group] >gi|215704666|dbj|BAG94294.1| unnamed protein product […	NP_001062965	0	90	590.882	381	346		0.38	0.22	0	0	8.64e-08	6.32e-06
Contig_29936	glycoprotease family expressed	1945	hypothetical protein OsI_38344 [Oryza sativa Indica Group]	EEC69288	0	97	731.48	375	365	K01409	3.06	0.91	1.09	0.0143996	0.0323739	0
Contig_14259	endonuclease v	3108	hypothetical protein OsI_24016 [Oryza sativa Indica Group]	EEC81127	2.5857e-61	92	217.238	118	109		0.13	0	0	0.00614931	0.00416566	0
Contig_5787	dual-specific kinase dsk1-like	4328	unnamed protein product [Oryza sativa Japonica Group]	BAH01363	0	96	1333.55	707	685		2.74	3.95	1.47	0	0	0.0406129
Contig_28144	Os01g0346501 [Oryza sativa Japonica Group]	2060	PREDICTED: uncharacterized protein LOC102718134 [Oryza brachyantha]	XP_006645869	2.85899e-156	81	469.929	395	321		2.24	28.82	7	5.27e-07	0.0165354	0.00334512
Contig_38016	expressed protein [Oryza sativa Japonica Group]	1205	hypothetical protein OsI_13677 [Oryza sativa Indica Group]	EAY91987	6.74523e-49	85	174.096	149	127		10.08	45.11	9.98	0.00164244	0	0.00184092
Contig_16204	serine-threonine protein kinase	2908	PREDICTED: receptor-like protein kinase 5-like [Oryza brachyantha]	XP_006656162	1.69313e-153	85	493.041	385	328	K00924	0.44	0.42	1.18	0	0	0.0370626
Contig_984	Os10g0508500 [Oryza sativa Japonica Group]	6581	Os10g0508500 [Oryza sativa Japonica Group] >gi|113639632|dbj|BAF26937.1| Os10g0508500 [Oryza sativa Japonica Group]	NP_001065023	0	93	2196.01	1241	1166		0.07	0.02	0.88	0	3.75e-06	4.65e-09
Contig_32044	unknown protein [Oryza sativa Japonica Group]	1806	Os09g0559400 [Oryza sativa Japonica Group] >gi|52076941|dbj|BAD45952.1| unknown protein [Oryza sativa Japonica Group] >gi|255679132|dbj|BAH94706.1| Os09g0559400 [Oryza sativa Japonica Group]	NP_001175978	7.88586e-82	86	273.478	171	148		0.41	0	0	0.00021796	0.000125561	0
Contig_31131	hypothetical protein [Oryza sativa Japonica Group]	1866	hypothetical protein OsJ_19463 [Oryza sativa Japonica Group]	EEE64611	3.39358e-178	97	530.791	288	281		12.54	0.65	5.69	4.21e-08	0	2.38e-05
Contig_677	Os10g0421800, partial [Oryza sativa Japonica Group]	7077	PREDICTED: pentatricopeptide repeat-containing protein At4g31850, chloroplastic-like [Oryza brachyantha]	XP_006661947	0	95	2089.69	1091	1047		0.21	1.38	1.85	0.000182527	1.99e-05	0
Contig_32837	Os09g0346600 [Oryza sativa Japonica Group]	1750	PREDICTED: retinol dehydrogenase 13-like [Oryza brachyantha]	XP_006660557	1.03614e-128	90	394.045	255	232		0.27	0.99	0.34	0.029826	0	0.0496316
Contig_38590	---NA---	1100	PREDICTED: uncharacterized protein LOC102710761 [Oryza brachyantha]	XP_006648250	4.05719e-06	78	58.5362	65	51		1.12	0.71	0.33	0	0.0323868	0
Contig_12411	hypothetical protein SORBIDRAFT_10g028850 [Sorghum bicolor]	3343	putative aminodeoxychorismate synthase/glutamin amidotransferase [Oryza sativa Japonica Group]	BAD54000	0	95	1096.26	581	552	K13950	1.19	4.47	1.95	0.00604587	0	0
Contig_34785	unknown protein [Oryza sativa Japonica Group]	1593	hypothetical protein OsI_15577 [Oryza sativa Indica Group]	EEC77139	1.82995e-130	94	266.544	161	152		0.64	0.2	0.07	0	0.00117558	0
Contig_34212	protein kinase	1644	Os06g0727400 [Oryza sativa Japonica Group] >gi|54291142|dbj|BAD61815.1| putative protein kinase [Oryza sativa Japonica Group] >gi|113596677|dbj|BAF20551.1| Os06g0727400 [Oryza sativa Japonica Group] >gi|215697495|dbj|BAG91489.1| unnamed protein product [Oryza sativa Japonica Group] >gi|222636256|gb|EEE66388.1| hypothetical protein OsJ_22723 [Oryza sativa Japonica Group]	NP_001058637	0	90	598.201	360	326		12.19	32.18	14.04	0.036602	0	0
Contig_23163	fh protein nfh2	2368	PREDICTED: formin-like protein 1-like [Oryza brachyantha]	XP_006646564	0	89	818.92	495	445		0.41	2.1	0.21	0.0013548	0	3.77e-05
Contig_24227	ribosomal protein -like [Oryza sativa Japonica Group]	2298	unknown protein [Oryza sativa Japonica Group]	AAT93896	1.12268e-144	86	444.121	268	232		0.36	0	0	0.000125561	5.79e-05	0
Contig_583	transcription factor-like	7281	PREDICTED: uncharacterized protein LOC101770976 [Setaria italica]	XP_004968924	0	82	2146.7	1532	1266	K15199	0.15	0	0	2.25e-05	7.72e-06	0
Contig_30269	hypothetical protein PRUPE_ppa001059mg [Prunus persica]	1924	hypothetical protein SHCRBa_261_O20_R_280 [Saccharum hybrid cultivar R570]	AGT16101	9.64024e-122	80	282.722	220	178	K03352	0.18	0	0	0.00922396	0.00614931	0
Contig_12409	cyclin-dependent kinase cdc2c	3344	PREDICTED: probable serine/threonine-protein kinase At1g09600-like [Oryza brachyantha]	XP_006657913	0	96	1249.57	699	673		10.71	50.77	19.48	0.00104476	0	0.0439106
Contig_13135	serine threonine-specific receptor protein kinase-like	3246	Os09g0355400 [Oryza sativa Japonica Group] >gi|50252836|dbj|BAD29069.1| serine/threonine-specific receptor protein kinase-like [Oryza sativa Japonica Group] >gi|52075597|dbj|BAD46707.1| serine/threonine-specific receptor protein kinase-like [Oryza sativa Japonica Group] >gi|113631198|dbj|BAF24879.1| Os09g0355400 [Oryza sativa Japonica Group] >gi|215704666|dbj|BAG94294.1| unnamed protein product […	NP_001062965	3.8161e-52	92	207.994	125	116		0	0	0.28	0	2.25e-05	2.82e-05
Contig_19896	Os01g0720800 [Oryza sativa Japonica Group]	2607	Os01g0720800 [Oryza sativa Japonica Group] >gi|255673634|dbj|BAH91272.1| Os01g0720800 [Oryza sativa Japonica Group]	NP_001172542	2.2569e-95	83	310.071	201	168		0.63	0.64	2.47	0	0.00563416	0.00520458
Contig_30240	---NA---	1926	PREDICTED: CBL-interacting protein kinase 32-like isoform X6 [Setaria italica]	XP_004978437	0	96	414.075	215	208	K07198	0	0.46	0.18	9.64e-05	0.00416566	0
Contig_2387	Os01g0768600, partial [Oryza sativa Japonica Group]	5549	transposon protein, putative, CACTA, En/Spm sub-class [Oryza sativa Japonica Group]	AAP53710	2.11128e-77	70	201.445	174	122		1.35	0.3	1.94	0.00263081	0	0.000165138
Contig_4774	atp-dependent dna helicase	4575	Os07g0492100 [Oryza sativa Japonica Group] >gi|34393626|dbj|BAC83302.1| putative ATP-dependent DNA helicase [Oryza sativa Japonica Group] >gi|50508450|dbj|BAD30552.1| putative ATP-dependent DNA helicase [Oryza sativa Japonica Group] >gi|113611219|dbj|BAF21597.1| Os07g0492100 [Oryza sativa Japonica Group] >gi|218199642|gb|EEC82069.1| hypothetical protein OsI_26061 [Oryza sativa Indica Group]	NP_001059683	0	90	1778.84	1104	1001		2.5	0.53	2.98	0.00148176	0	0.000359049
Contig_2569	trna isopentenyltransferase	5457	PREDICTED: tRNA dimethylallyltransferase 2-like [Oryza brachyantha]	XP_006645337	0	91	804.283	458	421	K00791	0.94	0	0.65	8.12e-11	0	5.92e-10
Contig_5003	protein kinase xa21	4509	Putative LRR receptor-like serine/threonine-protein kinase [Aegilops tauschii]	EMT32603	0	71	880.167	901	641		0.4	0	0.04	5.43e-07	0.000327712	0
Contig_29671	uncharacterized protein loc102700676 isoform x2	1964	Os12g0110100 [Oryza sativa Japonica Group] >gi|77553411|gb|ABA96207.1| expressed protein [Oryza sativa Japonica Group] >gi|108862092|gb|ABA96206.2| expressed protein [Oryza sativa Japonica Group] >gi|113648469|dbj|BAF28981.1| Os12g0110100 [Oryza sativa Japonica Group] >gi|215695196|dbj|BAG90387.1| unnamed protein product [Oryza sativa Japonica Group]	NP_001065962	0	96	885.945	481	463		3.71	3.88	10.98	0	0.0213321	0.0228658
Contig_32935	udp-n-acetylglucosamine transferase subunit alg13 homolog isoform x2	1743	PREDICTED: UDP-N-acetylglucosamine transferase subunit ALG13 homolog [Oryza brachyantha]	XP_006652163	2.26126e-66	94	225.328	117	111	K07432	0	0	0.2	0	0.00416566	0.00416566
Contig_15205	transposon en spm sub-class	3003	PREDICTED: putative nuclease HARBI1-like [Oryza brachyantha]	XP_006664359	6.37596e-162	89	340.887	189	169		0	0.26	0.29	0.00021796	3.57e-05	0
Contig_23601	hypothetical protein [Oryza sativa]	2338	PREDICTED: probable membrane-associated kinase regulator 3-like [Oryza brachyantha]	XP_006653979	7.19161e-70	78	242.662	306	240		0.13	0.19	0.63	0	0.00873385	0.0329911
Contig_2766	hypothetical protein OsJ_20295 [Oryza sativa Japonica Group]	5345	hypothetical protein OsI_21858 [Oryza sativa Indica Group] >gi|222635051|gb|EEE65183.1| hypothetical protein OsJ_20295 [Oryza sativa Japonica Group]	EEC80110	0	81	1149.42	790	646	K06617	49.21	42.79	17.29	0	0.0237524	0
Contig_11215	Os05g0497700 [Oryza sativa Japonica Group]	3495	Os05g0497700 [Oryza sativa Japonica Group] >gi|113579496|dbj|BAF17859.1| Os05g0497700 [Oryza sativa Japonica Group]	NP_001055945	0	94	548.125	333	314		0	0.27	0	5.79e-05	0	2.82e-05
Contig_35062	ppr protein	1568	PPR protein [Oryza sativa Indica Group]	ABC42330	3.17024e-125	85	382.874	246	210		0	0	0.2	0	0.00922396	0.00922396
Contig_30040	unknown [Zea mays]	1938	hypothetical protein OsJ_13323 [Oryza sativa Japonica Group]	EEE60276	0	96	647.121	352	338		0	0.24	0	0.00416566	0	0.00286389
Contig_4950	transcription factor-like	4524	hypothetical protein OsJ_07628 [Oryza sativa Japonica Group]	EEE57428	0	89	1238.02	751	669	K15199	3.18	0.84	2.1	0.00585874	0	0.0478521
Contig_16436	wrky transcription factor	2888	Os05g0343400 [Oryza sativa Japonica Group] >gi|55168298|gb|AAV44164.1| putative WRKY transcription factor [Oryza sativa Japonica Group] >gi|113578803|dbj|BAF17166.1| Os05g0343400 [Oryza sativa Japonica Group] >gi|154936847|dbj|BAF75367.1| transcription factor OsWRKY53 [Oryza sativa Japonica Group] >gi|222631194|gb|EEE63326.1| hypothetical protein OsJ_18137 [Oryza sativa Japonica Group]	NP_001055252	0	83	572.007	504	422	K13424	215.36	1093.21	226.64	0.000634343	0	0.00109866
Contig_33385	cadh6_orysj ame: full=probable cinnamyl alcohol dehydrogenase 6 short= 6	1710	PREDICTED: probable cinnamyl alcohol dehydrogenase 8C-like [Oryza brachyantha]	XP_006660609	2.39265e-175	86	512.686	350	301	K00083	0	0.23	0	0.00614931	0	0.00416566
Contig_29282	putative CER1 [Oryza sativa Japonica Group]	1988	Os02g0814200 [Oryza sativa Japonica Group] >gi|47847870|dbj|BAD21663.1| putative CER1 [Oryza sativa Japonica Group] >gi|47848550|dbj|BAD22402.1| putative CER1 [Oryza sativa Japonica Group] >gi|113538021|dbj|BAF10404.1| Os02g0814200 [Oryza sativa Japonica Group] >gi|125584125|gb|EAZ25056.1| hypothetical protein OsJ_08848 [Oryza sativa Japonica Group] >gi|215686915|dbj|BAG90785.1| unnamed protein p…	NP_001048490	0	89	942.184	543	486		0.03	1.35	1.41	9.85e-07	7.25e-07	0
Contig_25444	---NA---	2221	hypothetical protein OsJ_06895 [Oryza sativa Japonica Group]	EEE57072	0	91	663.3	386	353		13.49	6.34	4.73	0	0.0245691	0
Contig_20054	trna pseudouridine synthase family expressed	2596	PREDICTED: tRNA pseudouridine synthase-like 1-like [Oryza brachyantha]	XP_006663893	3.5583e-130	89	407.912	235	210	K06173	0	0.17	0.22	0.00416566	0.000390825	0
Contig_12998	dna replication licensing factor mcm2	3264	PREDICTED: DNA helicase MCM9-like [Oryza brachyantha]	XP_006655917	1.03715e-174	95	540.036	301	287	K10738	0	0.08	1.65	0	1.32e-11	2.78e-07
Contig_22166	hypothetical protein OsJ_36618 [Oryza sativa Japonica Group]	2439	PREDICTED: uncharacterized protein LOC102705124 [Oryza brachyantha]	XP_006664130	0	90	917.146	639	578		30.32	10.47	17.03	0.0222785	0	0
Contig_17794	cyclin t2-like protein	2770	hypothetical protein OsI_05739 [Oryza sativa Indica Group]	EEC72422	0	87	611.298	377	328		0.27	0.22	0.04	0	0.00728936	0.0182584
Contig_15345	unknown protein [Oryza sativa Japonica Group]	2988	Os07g0546100 [Oryza sativa Japonica Group] >gi|33146526|dbj|BAC79672.1| unknown protein [Oryza sativa Japonica Group] >gi|50509236|dbj|BAD30512.1| unknown protein [Oryza sativa Japonica Group] >gi|113611456|dbj|BAF21834.1| Os07g0546100 [Oryza sativa Japonica Group]	NP_001059920	0	87	564.303	358	312		0	0.4	0	1.17e-05	0	6.32e-06
Contig_4682	hypothetical protein OsJ_03714 [Oryza sativa Japonica Group]	4601	Os01g0786900 [Oryza sativa Japonica Group] >gi|125572274|gb|EAZ13789.1| hypothetical protein OsJ_03714 [Oryza sativa Japonica Group] >gi|215678823|dbj|BAG95260.1| unnamed protein product [Oryza sativa Japonica Group] >gi|255673762|dbj|BAF06389.2| Os01g0786900 [Oryza sativa Japonica Group]	NP_001044475	0	95	1580.84	872	829		0.24	0.22	0.86	0	0.0116547	0.00654072
Contig_7582	pyruvate dehydrogenase kinase 1	4012	PREDICTED: Pyruvate dehydrogenase (acetyl-transferring) kinase, mitochondrial-like [Oryza brachyantha]	XP_006658015	0	98	721.079	362	358	K00898	0.11	0	0.05	0.00416566	0	0
Contig_26257	Os10g0117800, partial [Oryza sativa Japonica Group]	2169	Os10g0117800 [Oryza sativa Japonica Group] >gi|113638666|dbj|BAF25971.1| Os10g0117800, partial [Oryza sativa Japonica Group]	NP_001064057	0	96	792.727	428	412		5.37	1.95	4.29	0.0321926	0	0
Contig_10386	hypothetical protein OsJ_34484 [Oryza sativa Japonica Group]	3595	PREDICTED: probable galacturonosyltransferase 6-like [Oryza brachyantha]	XP_006663566	0	94	966.837	520	489	K13648	15.03	5.12	1.56	0.0208968	5.53e-06	0.0146997
Contig_13917	hypothetical protein OsJ_30022 [Oryza sativa Japonica Group]	3146	PREDICTED: disease resistance protein RPM1-like [Oryza brachyantha]	XP_006660848	0	89	1514.21	957	855		4.12	20.43	9.98	0.000818455	0	0
Contig_34672	unknown [Zea mays]	1603	hypothetical protein OsI_14274 [Oryza sativa Indica Group]	EEC76506	7.81457e-159	94	467.233	265	251		0.49	0.88	0	0	9.64e-05	1.72e-06
Contig_5046	Os03g0271300, partial [Oryza sativa Japonica Group]	4499	Os03g0271300 [Oryza sativa Japonica Group] >gi|113548161|dbj|BAF11604.1| Os03g0271300, partial [Oryza sativa Japonica Group]	NP_001049690	0	96	635.565	395	381		1.79	2.09	0.62	0	0.026575	0.0137445
Contig_31924	hypothetical protein [Zea mays]	1815	hypothetical protein OsI_26711 [Oryza sativa Indica Group]	EEC82375	2.15224e-74	97	245.358	123	120		0.04	0.74	0	0.000160239	0	2.94e-06
Contig_7881	pyruvate dehydrogenase kinase 1	3968	PREDICTED: Pyruvate dehydrogenase (acetyl-transferring) kinase, mitochondrial-like [Oryza brachyantha]	XP_006658015	0	98	721.079	362	358	K00898	0.27	0	0.66	2.82e-05	0	8.67e-09
Contig_30214	alpha-rhamnosidase-like protein	1927	alpha-rhamnosidase-like protein [Oryza sativa Japonica Group] >gi|50508734|dbj|BAD31310.1| alpha-rhamnosidase-like protein [Oryza sativa Japonica Group]	BAC20707	2.9213e-60	46	216.853	420	194		0	0	0.35	0	0.000164799	0.00021796
Contig_17352	major facilitator superfamily expressed	2809	Os11g0134900 [Oryza sativa Japonica Group] >gi|77548523|gb|ABA91320.1| major facilitator superfamily antiporter, putative, expressed [Oryza sativa Japonica Group] >gi|113644385|dbj|BAF27526.1| Os11g0134900 [Oryza sativa Japonica Group] >gi|222615470|gb|EEE51602.1| hypothetical protein OsJ_32857 [Oryza sativa Japonica Group]	NP_001065681	0	87	673.315	433	377		3.48	0.06	0.08	1.49e-10	6.8e-10	0
Contig_1230	fusarium resistance protein i2c-5-like	6268	PREDICTED: putative disease resistance RPP13-like protein 1-like [Oryza brachyantha]	XP_006646272	0	92	875.159	484	447		0	8.29	0	1.64e-20	0	5.68e-21
Contig_21885	cyclin-dependent kinase f-3-like isoform x2	2461	Serine/threonine-protein kinase MHK, putative, expressed [Oryza sativa Japonica Group]	ABF99884	0	97	754.207	381	371		0.29	0.19	0	0	0.000164799	0.00199605
Contig_22852	unknown protein [Oryza sativa Japonica Group]	2391	PREDICTED: protein GAMETE EXPRESSED 1-like [Oryza brachyantha]	XP_006660664	0	92	1101.27	639	593		3.86	2.26	6.11	0	0	0.0302333
Contig_1311	---NA---	6193	hypothetical protein OsJ_32135 [Oryza sativa Japonica Group]	EEE51262	0	83	2468.34	1800	1511		5.6	2.03	3.7	0.0300985	0	0
Contig_30083	OSJNBb0026L04.9 [Oryza sativa Japonica Group]	1936	hypothetical protein OsI_11171 [Oryza sativa Indica Group]	EEC75057	0	89	598.971	336	302	K18010	0.71	2.75	10.85	0.00736995	2.34e-07	0.00342065
Contig_33093	dhhc zinc finger domain containing expressed	1733	OSJNBa0084K11.19 [Oryza sativa Japonica Group] >gi|215686340|dbj|BAG87601.1| unnamed protein product [Oryza sativa Japonica Group] >gi|215737620|dbj|BAG96750.1| unnamed protein product [Oryza sativa Japonica Group]	CAE01851	1.98211e-145	86	435.647	310	268		5.93	2.24	5.64	0.0416491	0	0.0466986
Contig_29812	dimethyladenosine transferase mitochondrial-like isoform x2	1954	PREDICTED: probable dimethyladenosine transferase-like [Oryza brachyantha]	XP_006646811	1.94884e-140	97	425.631	215	209		20.51	6	12.12	0.00894876	0	0
Contig_8133	embryogenesis transmembrane	3927	PREDICTED: uncharacterized protein LOC102717260 [Oryza brachyantha]	XP_006656907	0	79	719.153	615	486		0.49	2.98	1.24	0.000310312	0	0
Contig_19338	hypothetical protein SORBIDRAFT_07g000410 [Sorghum bicolor]	2648	hypothetical protein OsI_27488 [Oryza sativa Indica Group]	EEC82761	0	87	823.928	536	469		2.52	1.62	0.21	0	4.19e-06	0.000170279
Contig_32004	regulator of chromosome condensation family protein	1809	hypothetical protein OsJ_34191 [Oryza sativa Japonica Group]	EEE52248	0	94	502.286	285	270		0	0.24	0	0.00416566	0	0.00286389
Contig_6872	Os07g0163900 [Oryza sativa Japonica Group]	4136	hypothetical protein OsI_25005 [Oryza sativa Indica Group]	EAZ02873	0	94	1088.17	612	577		0	0	0.15	0	0.000290613	0.000290613
Contig_11306	hypothetical protein OsJ_06432 [Oryza sativa Japonica Group]	3485	hypothetical protein OsI_06927 [Oryza sativa Indica Group]	EAY85554	0	97	987.638	528	514		186.58	183.27	29.19	0	0.000116763	0.0001669
Contig_10288	subtilase family expressed	3607	PREDICTED: cucumisin-like [Oryza brachyantha]	XP_006662913	0	86	1325.84	828	715		0.37	0.1	0	0.0294637	2.05e-06	0.00614931
Contig_35212	hypothetical protein OsJ_01225 [Oryza sativa Japonica Group]	1553	PREDICTED: cell number regulator 5-like [Oryza brachyantha]	XP_006644037	1.38896e-90	97	244.588	125	122		0	0.88	1.89	4.28e-06	3.26e-09	0
Contig_27487	umps1_orysj ame: full=uridine 5 -monophosphate synthase short=ump synthase includes: ame: full=orotate phosphoribosyltransferase short=oprtase includes: ame: full=orotidine 5 -phosphate decarboxylase ame: full=ompdecase	2098	PREDICTED: uridine 5'-monophosphate synthase-like [Oryza brachyantha]	XP_006646683	0	97	832.017	485	475	K13421	9.9	4.99	17.89	0	0	0.00573666
Contig_6484	nb-arc domain containing expressed	4200	hypothetical protein OsI_19575 [Oryza sativa Indica Group]	EEC79033	0	85	1393.25	920	784		0.55	0	0.28	6.69e-08	0	5.19e-06
Contig_36631	mitochondrial carrier protein	1397	PREDICTED: folate transporter 1, chloroplastic-like [Oryza brachyantha]	XP_006650548	1.10028e-159	86	466.848	310	267	K15115	0.26	0.26	0.94	0	0.0314237	0.0314237
Contig_19482	---NA---	2638	hypothetical protein OsI_19858 [Oryza sativa Indica Group]	EEC79172	2.96839e-113	71	273.863	286	204		1.46	0.14	0.67	4.31e-05	0	0.00707802
Contig_29906	---NA---	1947	hypothetical protein OsI_25408 [Oryza sativa Indica Group]	EEC81750	0	95	721.465	433	413	K03834	0.13	0.41	0.72	0	0.00457449	0
Contig_30314	u-box domain containing expressed	1921	Os12g0161100 [Oryza sativa Japonica Group] >gi|77553743|gb|ABA96539.1| U-box domain containing protein, expressed [Oryza sativa Japonica Group] >gi|113648725|dbj|BAF29237.1| Os12g0161100 [Oryza sativa Japonica Group]	NP_001066218	7.92565e-160	80	478.404	427	343		1.39	14.08	7.86	4.75e-06	0.000431322	0
Contig_18243	hypothetical protein SORBIDRAFT_02g029710 [Sorghum bicolor]	2733	hypothetical protein OsJ_02688 [Oryza sativa Japonica Group]	EEE55027	0	80	696.427	448	362		1.4	1.29	0.29	0	0.00203442	0.00412609
Contig_17399	unknown [Zea mays]	2804	PREDICTED: uncharacterized protein LOC102706948 [Oryza brachyantha]	XP_006656445	0	96	580.096	295	285	K08869	0.42	0.16	0.53	0	0	0.029826
Contig_26931	phosphatidic acid phosphatase family expressed	2129	Os03g0805400 [Oryza sativa Japonica Group] >gi|41469401|gb|AAS07224.1| putative phosphatase [Oryza sativa Japonica Group] >gi|108711638|gb|ABF99433.1| phosphatidic acid phosphatase family protein, putative, expressed [Oryza sativa Japonica Group] >gi|113550099|dbj|BAF13542.1| Os03g0805400 [Oryza sativa Japonica Group] >gi|215701218|dbj|BAG92642.1| unnamed protein product [Oryza sativa Japonica Gr…	NP_001051628	0	97	713.375	403	393		8.58	41.12	11.36	0.0010037	0	0.00727208
Contig_21697	armadillo beta-catenin-like repeat family expressed	2474	hypothetical protein OsJ_32200 [Oryza sativa Japonica Group]	EEE51288	0	93	871.692	576	541		4.31	0	2.5	8.59e-14	0	3.93e-12
Contig_21761	Os05g0479700 [Oryza sativa Japonica Group]	2470	Os05g0479700 [Oryza sativa Japonica Group] >gi|113579399|dbj|BAF17762.1| Os05g0479700 [Oryza sativa Japonica Group] >gi|125552728|gb|EAY98437.1| hypothetical protein OsI_20350 [Oryza sativa Indica Group]	NP_001055848	0	87	890.952	545	477		2.53	7.95	3.95	0.0160395	0	0
Contig_9859	Os04g0498800 [Oryza sativa Japonica Group]	3663	PREDICTED: cell division control protein 48 homolog B-like, partial [Oryza brachyantha]	XP_006653565	0	97	793.112	430	419		0.88	0	0	5.26e-09	1.59e-09	0
Contig_34049	unknown protein [Oryza sativa Japonica Group]	1658	hypothetical protein OsI_19413 [Oryza sativa Indica Group]	EEC78955	8.36906e-58	74	209.149	167	125		0.5	0.13	0.3	0.0400936	0	0
Contig_29389	Os07g0202900, partial [Oryza sativa Japonica Group]	1982	hypothetical protein OsJ_23480 [Oryza sativa Japonica Group]	EEE66765	0	96	774.237	446	429	K17408	1.46	0.66	2.95	0	0	0.00239212
Contig_25262	TPA: hypothetical protein ZEAMMB73_591151 [Zea mays]	2232	hypothetical protein OsJ_09794 [Oryza sativa Japonica Group]	EEE58513	6.25614e-119	94	377.481	227	214		0.21	0.1	0.01	0	0.0102151	0
Contig_414	nb-arc domain containing protein	7605	Os12g0481400 [Oryza sativa Japonica Group] >gi|77555694|gb|ABA98490.1| NB-ARC domain containing protein [Oryza sativa Japonica Group] >gi|113649280|dbj|BAF29792.1| Os12g0481400 [Oryza sativa Japonica Group]	NP_001066773	0	70	1529.23	1510	1058		0.74	2.01	0.64	0.034146	0	0.0186372
Contig_19758	muts-like protein 4	2617	hypothetical protein OsI_26026 [Oryza sativa Indica Group]	EEC82049	0	98	1182.93	601	592	K08740	0.03	0.06	0.5	0	0.000211308	0.00116281
Contig_34570	hypothetical protein [Oryza sativa Japonica Group]	1612	hypothetical protein OsJ_29568 [Oryza sativa Japonica Group]	EEE69821	3.05292e-108	78	267.7	185	146		0	0	0.39	0	0.000290613	0.000290613
Contig_33834	red chlorophyll catabolite reductase 1	1678	Os10g0389200 [Oryza sativa Japonica Group] >gi|113639109|dbj|BAF26414.1| Os10g0389200 [Oryza sativa Japonica Group]	NP_001064500	4.08822e-156	92	459.529	262	243	K13545	0.88	0	0	2.94e-06	1.03e-06	0
Contig_18425	---NA---	2718	hypothetical protein OsI_24016 [Oryza sativa Indica Group]	EEC81127	1.7609e-133	94	403.675	212	201		0.32	0.47	1.01	0	0.0338023	0
Contig_10243	expressed protein [Oryza sativa Japonica Group]	3613	PREDICTED: sugar phosphate exchanger 3-like [Oryza brachyantha]	XP_006650770	7.43787e-162	90	502.286	283	257		0	0	0.38	0	1.22e-06	1.45e-06
Contig_29212	protein kinase	1993	Os03g0226300 [Oryza sativa Japonica Group] >gi|24308632|gb|AAN52755.1| Putative protein kinase [Oryza sativa Japonica Group] >gi|108706949|gb|ABF94744.1| Protein kinase domain containing protein, expressed [Oryza sativa Japonica Group] >gi|113547909|dbj|BAF11352.1| Os03g0226300 [Oryza sativa Japonica Group] >gi|125585465|gb|EAZ26129.1| hypothetical protein OsJ_09992 [Oryza sativa Japonica Group]	NP_001049438	0	95	632.098	363	348		0.22	2	0.21	8.66e-05	0	6.26e-05
Contig_2195	uncharacterized protein loc101509583	5661	PREDICTED: uncharacterized protein LOC101512026 [Cicer arietinum] >gi|502167024|ref|XP_004514039.1| PREDICTED: uncharacterized protein LOC101509583 [Cicer arietinum] >gi|502168109|ref|XP_004514321.1| PREDICTED: uncharacterized protein LOC101501887 [Cicer arietinum] >gi|502169741|ref|XP_004514675.1| PREDICTED: uncharacterized protein LOC101501161 [Cicer arietinum]	XP_004488219	0	62	449.514	531	332		0.2	0	1.82	1.8e-05	2.33e-05	3.11e-14
Contig_32755	pollen-specific protein ntp303 precursor	1755	Os07g0119400 [Oryza sativa Japonica Group] >gi|33146556|dbj|BAC79733.1| putative pollen-specific protein NTP303 precursor [Oryza sativa Japonica Group] >gi|113610307|dbj|BAF20685.1| Os07g0119400 [Oryza sativa Japonica Group] >gi|125557054|gb|EAZ02590.1| hypothetical protein OsI_24700 [Oryza sativa Indica Group] >gi|125598942|gb|EAZ38518.1| hypothetical protein OsJ_22905 [Oryza sativa Japonica Gro…	NP_001058771	1.67601e-23	78	114.005	82	64		0.78	3.21	1.03	0.0046507	0	0.0246272
Contig_17700	hfa4b_orysj ame: full=heat stress transcription factor a-4b ame: full=heat stress transcription factor 4 short= sf-04 ame: full=heat stress transcription factor 9 short=rhsf9	2778	Os01g0749300 [Oryza sativa Japonica Group] >gi|75306599|sp|Q94J16.1|HFA4B_ORYSJ RecName: Full=Heat stress transcription factor A-4b; AltName: Full=Heat stress transcription factor 4; Short=OsHsf-04; AltName: Full=Heat stress transcription factor 9; Short=rHsf9 [Oryza sativa Japonica Group] >gi|14209551|dbj|BAB56047.1| putative heat shock factor [Oryza sativa Japonica Group] >gi|33591112|gb|AAQ230…	NP_001044247	0	95	701.434	369	352	K09414	0.18	1.54	0.32	0.000120964	0	0.00285554
Contig_15761	---NA---	2946	hypothetical protein OsJ_04099 [Oryza sativa Japonica Group]	EEE55682	2.60998e-117	93	388.652	232	218		0.33	0.8	1.18	0	0.015057	0
Contig_24037	queuine trna-ribosyltransferase	2310	Os09g0469900 [Oryza sativa Japonica Group] >gi|47497688|dbj|BAD19755.1| putative queuine tRNA-ribosyltransferase [Oryza sativa Japonica Group] >gi|47848408|dbj|BAD22266.1| putative queuine tRNA-ribosyltransferase [Oryza sativa Japonica Group] >gi|113631667|dbj|BAF25348.1| Os09g0469900 [Oryza sativa Japonica Group]	NP_001063434	0	99	750.74	365	364	K00773	2.03	3.76	0.86	0	0	0.00302605
Contig_7192	expressed protein [Oryza sativa Japonica Group]	4082	PREDICTED: uncharacterized protein LOC102718346 [Oryza brachyantha]	XP_006650669	8.89594e-108	94	351.673	208	196		0.72	0.24	0.99	0.0411028	0	0.00542558
Contig_17775	Os07g0688300, partial [Oryza sativa Japonica Group]	2772	hypothetical protein OsI_27406 [Oryza sativa Indica Group]	EAZ05207	0	88	865.144	502	444		0	0.59	0	1.22e-06	0	6.35e-07
Contig_14836	Os06g0140800 [Oryza sativa Japonica Group]	3044	Os06g0140800 [Oryza sativa Japonica Group] >gi|113594794|dbj|BAF18668.1| Os06g0140800 [Oryza sativa Japonica Group] >gi|215686770|dbj|BAG89620.1| unnamed protein product [Oryza sativa Japonica Group] >gi|218197534|gb|EEC79961.1| hypothetical protein OsI_21572 [Oryza sativa Indica Group] >gi|222634928|gb|EEE65060.1| hypothetical protein OsJ_20070 [Oryza sativa Japonica Group]	NP_001056754	0	95	1417.52	788	756		10.8	31.37	16.58	0.0217566	0	0
Contig_27268	squalene synthase	2110	Os07g0200700 [Oryza sativa Japonica Group] >gi|34394799|dbj|BAC84212.1| putative squalene synthase [Oryza sativa Japonica Group] >gi|113610665|dbj|BAF21043.1| Os07g0200700 [Oryza sativa Japonica Group] >gi|215693272|dbj|BAG88654.1| unnamed protein product [Oryza sativa Japonica Group] >gi|222636626|gb|EEE66758.1| hypothetical protein OsJ_23470 [Oryza sativa Japonica Group]	NP_001059129	0	96	644.425	348	335	K00801	0	0.71	0.26	2.05e-06	0.000530405	0
Contig_13333	integral membrane	3220	Os06g0730300 [Oryza sativa Japonica Group] >gi|113596695|dbj|BAF20569.1| Os06g0730300 [Oryza sativa Japonica Group] >gi|215712216|dbj|BAG94343.1| unnamed protein product [Oryza sativa Japonica Group]	NP_001058655	0	90	721.85	427	388		9.52	29.32	6.98	0.0157674	0	0.00287829
Contig_10608	subtilase family expressed	3565	PREDICTED: cucumisin-like [Oryza brachyantha]	XP_006662913	0	87	1335.09	814	715		0	1.15	2.67	5.92e-10	6.44e-14	0
Contig_10085	---NA---	3637	PREDICTED: pseudouridylate synthase 7 homolog [Brachypodium distachyon]	XP_003567165	0	84	731.865	516	434	K06176	0	0.23	0	0.000164799	0	7.45e-05
Contig_24643	Os02g0140200, partial [Oryza sativa Japonica Group]	2272	hypothetical protein OsJ_05325 [Oryza sativa Japonica Group]	EEE56273	0	95	865.914	447	427		1.7	0.83	2.15	0	0	0.0452358
Contig_36479	hypothetical protein SORBIDRAFT_03g014740 [Sorghum bicolor]	1416	PREDICTED: uncharacterized protein LOC102703541 [Oryza brachyantha]	XP_006645894	2.87005e-171	91	497.278	278	254		2.93	9.27	4.96	0.0164581	0	0
Contig_29756	unnamed protein product [Vitis vinifera]	1958	hypothetical protein F775_15728 [Aegilops tauschii]	EMT14777	2.69032e-122	58	389.037	513	301		0.53	0.15	0.75	0.0490758	0	0.00571617
Contig_6683	pentatricopeptide repeat-containing	4167	Os01g0357800 [Oryza sativa Japonica Group] >gi|53791613|dbj|BAD52960.1| pentatricopeptide (PPR) repeat-containing protein-like [Oryza sativa Japonica Group] >gi|53792343|dbj|BAD53077.1| pentatricopeptide (PPR) repeat-containing protein-like [Oryza sativa Japonica Group] >gi|113532542|dbj|BAF04925.1| Os01g0357800 [Oryza sativa Japonica Group]	NP_001043011	0	93	1458.74	803	752		0.08	0	0.38	0.00922396	0.0118119	4.66e-07
Contig_19291	abc transporter family protein	2651	Os07g0288700 [Oryza sativa Japonica Group] >gi|33147053|dbj|BAC79956.1| putative ABC transporter family protein [Oryza sativa Japonica Group] >gi|34395340|dbj|BAC84399.1| putative ABC transporter family protein [Oryza sativa Japonica Group] >gi|113610925|dbj|BAF21303.1| Os07g0288700 [Oryza sativa Japonica Group] >gi|215712350|dbj|BAG94477.1| unnamed protein product [Oryza sativa Japonica Group]	NP_001059389	6.49916e-176	94	538.88	288	273		0	0	0.11	0	0.0140787	0.0140787
Contig_16404	hypothetical protein OsJ_14833 [Oryza sativa Japonica Group]	2891	OSIGBa0093L02.3 [Oryza sativa Indica Group]	CAH66407	8.86529e-132	89	419.853	246	220	K11851	0	0	0.13	0	0.00416566	0.00416566
Contig_8807	hypothetical protein SORBIDRAFT_03g010050 [Sorghum bicolor]	3815	pentatricopeptide (PPR) repeat-containing protein -like [Oryza sativa Japonica Group]	BAD81434	0	94	786.563	471	444		0.09	0.44	0.38	0.00873385	0.020157	0
Contig_26830	hypothetical protein OsJ_25437 [Oryza sativa Japonica Group]	2135	PREDICTED: ankyrin repeat domain-containing protein 2-like [Oryza brachyantha]	XP_006658063	1.82046e-58	94	183.726	97	92		3.34	1.13	2.71	0.0249415	0	0
Contig_30376	hypothetical protein SORBIDRAFT_0017s004030 [Sorghum bicolor]	1916	hypothetical protein SORBIDRAFT_0017s004030 [Sorghum bicolor] >gi|241947204|gb|EES20349.1| hypothetical protein SORBIDRAFT_0017s004030 [Sorghum bicolor]	XP_002489150	2.68156e-36	58	145.976	193	113		0.66	0.51	0.02	0	2.25e-05	0.000157376
Contig_13749	Os01g0246700 [Oryza sativa Japonica Group]	3170	TPA_inf: WRKY transcription factor 1 [Oryza sativa (japonica cultivar-group)]	DAA05066	0	91	785.023	540	493		38.66	275.53	81.31	5.13e-05	0	0.0104522
Contig_8997	serine threonine-specific receptor protein kinase-like	3785	Os09g0355400 [Oryza sativa Japonica Group] >gi|50252836|dbj|BAD29069.1| serine/threonine-specific receptor protein kinase-like [Oryza sativa Japonica Group] >gi|52075597|dbj|BAD46707.1| serine/threonine-specific receptor protein kinase-like [Oryza sativa Japonica Group] >gi|113631198|dbj|BAF24879.1| Os09g0355400 [Oryza sativa Japonica Group] >gi|215704666|dbj|BAG94294.1| unnamed protein product […	NP_001062965	0	84	592.423	432	367		0.61	0	0.04	7.6e-08	2.66e-05	0
Contig_34665	#NAME?	1603	Os01g0875700 [Oryza sativa Japonica Group] >gi|56784849|dbj|BAD82089.1| putative DnaJ-like protein [Oryza sativa Japonica Group] >gi|113534496|dbj|BAF06879.1| Os01g0875700 [Oryza sativa Japonica Group] >gi|215686622|dbj|BAG88875.1| unnamed protein product [Oryza sativa Japonica Group] >gi|218189465|gb|EEC71892.1| hypothetical protein OsI_04636 [Oryza sativa Indica Group]	NP_001044965	1.13285e-139	81	417.157	288	234	K09519	2.3	1.29	0.74	0	0.0259384	0
Contig_24154	transposon en spm sub-class	2303	Os10g0143400 [Oryza sativa Japonica Group] >gi|255679207|dbj|BAF26065.2| Os10g0143400 [Oryza sativa Japonica Group]	NP_001064151	9.09781e-92	90	298.516	170	154		2.35	1.35	0.35	0	0.000246709	0.0106975
Contig_34864	male sterility 1 protein	1585	hypothetical protein OsI_04645 [Oryza sativa Indica Group]	EAY76692	5.1565e-162	96	396.741	204	196		0	0.24	0	0.00922396	0	0.00614931
Contig_34297	unknown protein [Oryza sativa Japonica Group]	1637	hypothetical protein OsI_00310 [Oryza sativa Indica Group]	EEC69904	0	92	715.687	433	399		0.16	4.1	2.62	6.89e-08	1.77e-06	0
Contig_20671	embryogenesis transmembrane protein	2548	putative embryogenesis transmembrane protein [Oryza sativa Japonica Group] >gi|55296687|dbj|BAD69406.1| putative embryogenesis transmembrane protein [Oryza sativa Japonica Group]	BAD54651	3.67528e-102	68	355.525	395	269		0.5	1.21	0.42	0	0	0.0441767
Contig_1732	hak17_orysj ame: full=probable potassium transporter 17 ame: full= 17	5942	putative HAK4 [Oryza sativa Japonica Group] >gi|51536120|dbj|BAD38244.1| putative HAK4 [Oryza sativa Japonica Group]	BAD37952	3.89766e-113	97	387.882	203	197	K03549	0	0.08	0	0.00286389	0	0.00199605
Contig_4286	---NA---	4708	unnamed protein product [Oryza sativa Japonica Group]	BAH01414	0	90	1719.52	1036	939		0.19	0.21	0.62	0	0.0241523	0.0326413
Contig_30383	no apical meristem expressed	1915	PREDICTED: NAC domain-containing protein 90-like [Oryza brachyantha]	XP_006664351	1.91597e-116	77	362.073	312	242		0.98	11.56	5.55	1.83e-06	0.000508423	0
Contig_9575	5-auxin responsive aux iaa protein	3701	RecName: Full=Auxin-responsive protein IAA5; AltName: Full=Indoleacetic acid-induced protein 5 >gi|218188834|gb|EEC71261.1| hypothetical protein OsI_03247 [Oryza sativa Indica Group] >gi|541905583|gb|AGV28587.1| OsIAA5-auxin responsive Aux/IAA protein [Oryza sativa Indica Group]	A2WTQ5	1.41409e-115	84	372.859	277	235	K14484	25.53	34.68	13.15	0	0	0.0414964
Contig_39037	trafficking protein particle complex subunit 4-like isoform x2	992	PREDICTED: trafficking protein particle complex subunit 4-like isoform X1 [Oryza brachyantha] >gi|573946926|ref|XP_006655794.1| PREDICTED: trafficking protein particle complex subunit 4-like isoform X2 [Oryza brachyantha]	XP_006655793	1.15847e-98	100	299.671	143	143		0.63	0.51	2.61	0	0.00986264	0.00283387
Contig_38876	unknown protein [Oryza sativa Japonica Group]	1031	PREDICTED: transmembrane protein 97-like isoform X1 [Oryza brachyantha]	XP_006657668	5.30713e-102	96	309.301	166	160		2.03	1.61	4.37	0	0	0.0371568
Contig_8142	sulfate transporter	3926	High affinity sulfate transporter 2 [Triticum urartu]	EMS54293	0	85	630.943	447	383	K17470	0.19	0	0	0.00021796	0.000125561	0
Contig_9294	hypothetical protein SORBIDRAFT_01g047190 [Sorghum bicolor]	3746	hypothetical protein SORBIDRAFT_01g047190 [Sorghum bicolor] >gi|241922368|gb|EER95512.1| hypothetical protein SORBIDRAFT_01g047190 [Sorghum bicolor]	XP_002468514	0	69	741.11	723	501		0	1.11	0	5.07e-10	0	1.95e-10
Contig_16853	methionyl-trna synthetase	2850	methionyl-tRNA synthetase [Oryza sativa]	AAC99620	0	96	1456.81	788	758	K01874	0.53	0	0.61	2.05e-06	0	2.23e-07
Contig_26851	mitotic control protein dis3	2134	hypothetical protein OsI_09834 [Oryza sativa Indica Group]	EEC74443	0	99	873.618	425	423	K12585	0.33	0.33	1.19	0	0.0172087	0.0149972
Contig_35270	glycine-rich rna-binding protein mitochondrial-like isoform x2	1549	PREDICTED: glycine-rich RNA-binding protein 3, mitochondrial-like isoform X1 [Oryza brachyantha] >gi|573958989|ref|XP_006661694.1| PREDICTED: glycine-rich RNA-binding protein 3, mitochondrial-like isoform X2 [Oryza brachyantha] >gi|573958991|ref|XP_006661695.1| PREDICTED: glycine-rich RNA-binding protein 3, mitochondrial-like isoform X3 [Oryza brachyantha]	XP_006661693	2.14361e-63	98	220.32	110	108	K12741	54.8	30.77	82.42	0	0	0.0286427
Contig_28502	uncharacterized membrane protein at1g06890-like isoform x2	2037	PREDICTED: uncharacterized membrane protein At1g06890-like isoform X1 [Oryza brachyantha] >gi|573947600|ref|XP_006656120.1| PREDICTED: uncharacterized membrane protein At1g06890-like isoform X2 [Oryza brachyantha]	XP_006656119	1.06474e-112	99	354.755	173	172	K15285	0.05	0.36	0	0.0144137	0	0.000164799
Contig_26867	cytochrome p450	2133	hypothetical_protein [Oryza brachyantha]	CBX25324	0	92	858.596	510	474		9.39	24.71	2.52	0.0372494	0.0055691	6.23e-06
Contig_26901	cmp-sialic acid transporter	2131	Os07g0573700 [Oryza sativa Japonica Group] >gi|34393556|dbj|BAC83154.1| putative CMP-sialic acid transporter [Oryza sativa Japonica Group] >gi|113611605|dbj|BAF21983.1| Os07g0573700 [Oryza sativa Japonica Group] >gi|215697781|dbj|BAG91974.1| unnamed protein product [Oryza sativa Japonica Group] >gi|222637320|gb|EEE67452.1| hypothetical protein OsJ_24829 [Oryza sativa Japonica Group]	NP_001060069	1.5896e-140	81	343.969	218	178	K15272	0.46	0.11	0	0.0236355	2.25e-05	0
Contig_4639	pentatricopeptide repeat domain contianing protein	4614	PREDICTED: pentatricopeptide repeat-containing protein At2g27610-like [Oryza brachyantha]	XP_006650883	0	91	1246.11	692	632		0.37	0.12	0.1	0.0429085	0.0165362	0
Contig_15319	unnamed protein product [Oryza sativa Japonica Group]	2991	PREDICTED: uncharacterized protein LOC100843670 [Brachypodium distachyon]	XP_003571672	2.63693e-108	83	365.54	243	202		0.84	0.12	0.44	0.000798427	0	0.0314237
Contig_17710	vacuolar sorting protein (with alternative splicing)	2777	putative vacuolar sorting protein , 5'-partial [Oryza sativa Japonica Group]	AAS07379	7.10324e-85	93	281.567	168	157		0.36	1.05	0.57	0.0351552	0	0
Contig_775	hypothetical protein SORBIDRAFT_08g009520 [Sorghum bicolor]	6898	putative polyprotein [Zea mays]	AAL75999	0	85	1739.93	1186	1016		1.02	3.29	1.16	0.0132543	0	0.0306234
Contig_172	transcription factor-like	8358	PREDICTED: uncharacterized protein LOC101770976 [Setaria italica]	XP_004968924	0	82	2152.48	1529	1266	K15199	0	0.05	0	0.00416566	0	0.00286389
Contig_24740	grf9_orysj ame: full=growth-regulating factor 9 short= 9 ame: full=transcription activator grf9	2265	Os03g0674700 [Oryza sativa Japonica Group] >gi|75172204|sp|Q9FRG8.1|GRF9_ORYSJ RecName: Full=Growth-regulating factor 9; Short=OsGRF9; AltName: Full=Transcription activator GRF9 [Oryza sativa Japonica Group] >gi|12039285|gb|AAG46075.1|AC079830_15 hypothetical protein [Oryza sativa Japonica Group] >gi|40538930|gb|AAR87187.1| expressed protein [Oryza sativa Japonica Group] >gi|51039847|tpg|DAA04953…	NP_001050882	1.5431e-138	96	427.172	241	233		1.76	0.44	1.34	0.0081622	0	0.0278318
Contig_25801	desmoplakin-like isoform x2	2198	Os03g0431932 [Oryza sativa Japonica Group] >gi|255674613|dbj|BAH92214.1| Os03g0431932, partial [Oryza sativa Japonica Group]	NP_001173486	1.95986e-159	94	474.552	276	260		0.72	0.18	0.46	0.0201887	0	0
Contig_36274	ump cmp kinase a	1440	Os02g0778400 [Oryza sativa Japonica Group] >gi|47497455|dbj|BAD19510.1| putative UMP/CMP kinase a [Oryza sativa Japonica Group] >gi|113537826|dbj|BAF10209.1| Os02g0778400 [Oryza sativa Japonica Group]	NP_001048295	5.61362e-119	88	359.762	214	190	K13800	0.25	0	0.01	0.00922396	0.00614931	0
Contig_12834	tpa: dead-box atp-dependent rna helicase family protein	3285	RecName: Full=DEAD-box ATP-dependent RNA helicase 20	Q5QMN3	0	99	870.922	448	447	K12823	1.66	5.87	4.31	0.00791474	0.0424733	0
Contig_1960	far1 protein	5814	PREDICTED: protein FAR1-RELATED SEQUENCE 5-like [Oryza brachyantha]	XP_006651650	0	90	1659.81	1031	931		0	4	0.74	4.51e-17	1.05e-10	0.000593423
Contig_8354	hypothetical protein OsJ_06432 [Oryza sativa Japonica Group]	3890	hypothetical protein OsI_06927 [Oryza sativa Indica Group]	EAY85554	0	97	987.638	528	514		52.22	110.12	31.5	0	0	0.00872441
Contig_16090	unknown protein [Oryza sativa Japonica Group]	2917	Os06g0341600 [Oryza sativa Japonica Group] >gi|54290890|dbj|BAD61550.1| unknown protein [Oryza sativa Japonica Group] >gi|54290943|dbj|BAD61624.1| unknown protein [Oryza sativa Japonica Group] >gi|113595608|dbj|BAF19482.1| Os06g0341600 [Oryza sativa Japonica Group]	NP_001057568	0	81	673.315	499	406		0.38	0.07	0.44	0.0142253	0	0.00463965
Contig_33207	serine threonine protein kinase	1726	Os07g0475900 [Oryza sativa Japonica Group] >gi|34393850|dbj|BAC83504.1| putative serine/threonine protein kinase [Oryza sativa Japonica Group] >gi|113611160|dbj|BAF21538.1| Os07g0475900 [Oryza sativa Japonica Group] >gi|215694671|dbj|BAG89862.1| unnamed protein product [Oryza sativa Japonica Group]	NP_001059624	0	97	685.641	344	334		0	0.18	0.43	0	9.64e-05	0
Contig_30766	lem3 family cdc50 family expressed	1890	hypothetical protein OsI_13793 [Oryza sativa Indica Group]	EEC76288	1.38832e-67	93	155.606	87	81		0	0.28	0.44	0.00199605	4.53e-05	0
Contig_38477	isxo7 transposase	1123	endonuclease DDE [Xanthomonas oryzae] >gi|58580297|ref|YP_199313.1| transposase [Xanthomonas oryzae pv. oryzae KACC 10331] >gi|58580376|ref|YP_199392.1| transposase [Xanthomonas oryzae pv. oryzae KACC 10331] >gi|58581191|ref|YP_200207.1| transposase [Xanthomonas oryzae pv. oryzae KACC 10331] >gi|58581260|ref|YP_200276.1| transposase [Xanthomonas oryzae pv. oryzae KACC 10331] >gi|58581731|ref|YP_2…	WP_011257571	0	100	706.827	345	345		0.16	0.72	0.32	0.034945	0	0
Contig_26972	---NA---	2127	PREDICTED: zinc finger CCCH domain-containing protein 13-like isoform X2 [Oryza brachyantha]	XP_006656390	1.51991e-171	94	506.523	325	308		0.3	0.36	1.73	0	0.00121915	0.00251704
Contig_26486	---NA---	2156	PREDICTED: triacylglycerol lipase 2-like [Oryza brachyantha]	XP_006656280	0	97	674.47	347	338	K01052	0	0	0.69	0	8.76e-07	8.76e-07
Contig_5172	exocyst complex component expressed	4467	PREDICTED: exocyst complex component SEC15A-like [Oryza brachyantha]	XP_006661774	0	97	1456.43	789	768		0.62	0.65	2.83	0	0.0019572	0.00202221
Contig_23142	---NA---	2370	hypothetical protein OsJ_24594 [Oryza sativa Japonica Group]	EEE67337	0	86	911.368	691	600		0.35	1.62	0.84	0.0037054	0	0
Contig_33564	---NA---	1698	PREDICTED: uncharacterized protein LOC102713040 [Oryza brachyantha]	XP_006664660	4.22005e-127	65	389.423	403	265		0	0	0.25	0	0.00199605	0.00199605
Contig_34652	glutathione s-transferase c-terminal domain-containing	1604	PREDICTED: glutathione S-transferase omega-like 2-like [Oryza brachyantha]	XP_006648100	0	95	660.218	361	344	K07393	23.88	7.35	20.31	0.0120832	0	0.0255892
Contig_32908	efts_orysj ame: full=elongation factor mitochondrial short=ef-ts short=ef- t flags: precursor	1745	PREDICTED: elongation factor Ts, mitochondrial-like [Oryza brachyantha]	XP_006659344	0	94	674.47	379	359		8.1	2.56	8.34	0.0156182	0	0.0113927
Contig_29356	hypothetical protein [Zea mays]	1984	hypothetical protein OsI_05511 [Oryza sativa Indica Group]	EEC72318	1.2638e-71	94	250.366	139	131		0.1	0.45	0.29	0.0400936	0	0
Contig_38326	#NAME?	1149	PREDICTED: uncharacterized protein LOC102705635 [Oryza brachyantha]	XP_006655795	2.99623e-140	92	304.294	164	152	K04485	0	0.53	0.56	0.00100641	0.00021796	0
Contig_23621	ump cmp kinase a	2338	Os02g0778400 [Oryza sativa Japonica Group] >gi|47497455|dbj|BAD19510.1| putative UMP/CMP kinase a [Oryza sativa Japonica Group] >gi|113537826|dbj|BAF10209.1| Os02g0778400 [Oryza sativa Japonica Group]	NP_001048295	1.19546e-124	99	384.03	214	212	K13800	24.4	137.26	40.57	0.000308393	0	0.0105883
Contig_29791	gtp-binding protein alpha-1 dwarf one gene	1956	PREDICTED: guanine nucleotide-binding protein alpha-1 subunit-like [Oryza brachyantha]	XP_006656002	0	91	762.296	415	381	K04640	0.11	0.45	0	0.0400936	0	4.53e-05
Contig_20774	---NA---	2540	hypothetical protein OsI_27722 [Oryza sativa Indica Group]	EEC82863	0	94	568.54	306	289		0	0	0.17	0	0.00199605	0.00199605
Contig_3456	smc5 protein	5013	PREDICTED: structural maintenance of chromosomes protein 5-like [Oryza brachyantha]	XP_006655666	0	96	1220.3	684	657		0	0.09	0	0.00416566	0	0.00286389
Contig_24406	Os01g0251000 [Oryza sativa Japonica Group]	2288	hypothetical protein OsI_01191 [Oryza sativa Indica Group]	EEC70322	2.89907e-141	96	436.032	233	226		0	1.33	1.25	7.83e-09	3.58e-09	0
Contig_17015	cps1_orysj ame: full=ent-copalyl diphosphate synthase chloroplastic short=ent-cdp synthase 1 short= 1 short= 1ent ame: full=ent-kaurene synthase a ame: full= flags: precursor	2837	Os02g0278700 [Oryza sativa Japonica Group] >gi|75122053|sp|Q6ET36.1|CPS1_ORYSJ RecName: Full=Ent-copalyl diphosphate synthase 1, chloroplastic; Short=Ent-CDP synthase 1; Short=OsCPS1; Short=OsCPS1ent; AltName: Full=Ent-kaurene synthase A; AltName: Full=OsCPS; Flags: Precursor [Oryza sativa Japonica Group] >gi|50251312|dbj|BAD28184.1| putative kaurene synthase A [Oryza sativa Japonica Group] >gi|1…	NP_001046550	0	86	1408.28	868	752	K04120	0.83	3.13	2.55	0.006592	0.021356	0
Contig_13172	armadillo beta-catenin repeat	3242	armadillo/beta-catenin repeat protein-like [Oryza sativa Japonica Group] >gi|50251270|dbj|BAD28050.1| armadillo/beta-catenin repeat protein-like [Oryza sativa Japonica Group]	BAD25202	0	91	949.503	587	535		0	0.68	0	1.12e-07	0	4.62e-08
Contig_27035	phantastica transcription factor a	2123	phantastica transcription factor a [Glycine max] >gi|60476424|gb|AAX21351.1| phantastica transcription factor a [Glycine max]	NP_001236839	1.88674e-79	68	269.626	358	244	K09422	3.57	1.12	1.76	0.0168007	0	0
Contig_35451	OSJNBb0038F03.12 [Oryza sativa Japonica Group]	1528	PREDICTED: dol-P-Man:Man(7)GlcNAc(2)-PP-Dol alpha-1,6-mannosyltransferase-like [Oryza brachyantha]	XP_006652601	7.85083e-91	98	297.36	160	158	K03847	2.4	0.27	1.29	0.00010162	0	0.00513967
Contig_13859	leucine rich repeat family expressed	3153	hypothetical protein OsJ_34264 [Oryza sativa Japonica Group]	EAZ18742	0	91	409.068	247	225		0.11	0	0.55	0.00922396	0.00782773	2.57e-07
Contig_27578	leucine rich repeat family expressed	2093	PREDICTED: plant intracellular Ras-group-related LRR protein 5-like isoform X1 [Oryza brachyantha]	XP_006662091	0	98	685.641	353	349		1.26	4.68	4.43	0.00727283	0.00947169	0
Contig_8945	propyzamide-htpersensitive 1	3792	Os01g0311500 [Oryza sativa Japonica Group] >gi|255673167|dbj|BAF04776.2| Os01g0311500, partial [Oryza sativa Japonica Group]	NP_001042862	0	89	939.102	687	616	K14165	0	0	0.6	0	2.87e-08	2.87e-08
Contig_21804	---NA---	2467	hypothetical protein OsI_20570 [Oryza sativa Indica Group]	EEC79503	0	96	612.453	316	306	K06176	1.59	0.08	0.41	1.25e-06	0.00808179	0.0102559
Contig_14274	abc transporter permease protein	3107	PREDICTED: proteasome subunit alpha type-6-like [Oryza brachyantha]	XP_006658809	1.44909e-126	92	397.512	234	217	K02730	0	0.12	0	0.00922396	0	0.00614931
Contig_33418	Os08g0125300 [Oryza sativa Japonica Group]	1709	retrotransposon protein, putative, unclassified [Oryza sativa Japonica Group]	ABF94034	1.44447e-134	81	437.187	292	239		1.15	0	0.91	2.97e-07	0	5.43e-07
Contig_10620	embryogenesis transmembrane protein	3564	putative embryogenesis transmembrane protein [Oryza sativa Japonica Group] >gi|55296687|dbj|BAD69406.1| putative embryogenesis transmembrane protein [Oryza sativa Japonica Group]	BAD54651	0	85	967.992	630	539		2.9	8.83	3.93	0.0175747	0	0
Contig_19011	Os12g0498650 [Oryza sativa Japonica Group]	2676	Os12g0498650 [Oryza sativa Japonica Group] >gi|255670320|dbj|BAH95690.1| Os12g0498650 [Oryza sativa Japonica Group]	NP_001176962	0	89	849.736	556	500		2.18	0.68	1.54	0.0182505	0	0
Contig_11674	OSIGBa0115K01-H0319F09.11 [Oryza sativa Indica Group]	3440	PREDICTED: uncharacterized protein LOC102714642 [Oryza brachyantha]	XP_006653615	0	95	556.599	312	298		0.04	1.01	0.16	1.27e-06	0	0.000743964
Contig_28393	hypothetical protein SORBIDRAFT_01g048860 [Sorghum bicolor]	2045	hypothetical protein OsI_09800 [Oryza sativa Indica Group]	EEC74425	2.38356e-80	74	219.164	173	129	K15746	0	1.2	0	5.22e-08	0	2.29e-08
Contig_19823	u496a_orysj ame: full=upf0496 protein 1	2612	PREDICTED: UPF0496 protein 1-like [Oryza brachyantha]	XP_006649570	0	99	612.068	343	341		0.78	2.16	1.03	0.0372648	0	0
Contig_12892	cathepsin b-like isoform x2	3277	PREDICTED: cathepsin B-like isoform X1 [Oryza brachyantha] >gi|573965781|ref|XP_006664996.1| PREDICTED: cathepsin B-like isoform X2 [Oryza brachyantha]	XP_006664995	0	97	644.81	347	337	K01363	0	0	0.17	0	0.000530405	0.000530405
Contig_17036	---NA---	2835	PREDICTED: proline-rich receptor-like protein kinase PERK8-like [Oryza brachyantha]	XP_006654890	0	98	462.996	226	223		1.12	1.53	0.06	0	2.33e-06	2.37e-07
Contig_3236	mate efflux family protein 5-like isoform x2	5126	hypothetical protein OsI_24403 [Oryza sativa Indica Group]	EAZ02302	0	97	770	402	390	K03327	0.89	0	0.29	2.24e-10	0.0269447	7.45e-07
Contig_35583	---NA---	1515	PREDICTED: 3beta-hydroxysteroid-dehydrogenase/decarboxylase isoform 1-like [Brachypodium distachyon]	XP_003573568	5.29766e-60	63	212.616	207	131	K07748	0	1.04	0.53	1.45e-06	5.79e-05	0
Contig_36230	dna-binding protein wrky2-like	1443	Os01g0626400 [Oryza sativa Japonica Group] >gi|11761085|dbj|BAB19075.1| DNA-binding protein WRKY2-like [Oryza sativa Japonica Group] >gi|11761106|dbj|BAB19096.1| DNA-binding protein WRKY2-like [Oryza sativa Japonica Group] >gi|33519200|gb|AAQ20915.1| WRKY16 [Oryza sativa Japonica Group] >gi|46394276|tpg|DAA05076.1| TPA_inf: WRKY transcription factor 11 [Oryza sativa (japonica cultivar-group)] >gi…	NP_001043628	8.33636e-102	89	321.627	252	225		0.23	6.97	1.07	7.99e-09	0.00620187	0.000260068
Contig_2813	trna isopentenyltransferase	5327	hypothetical protein OsI_05364 [Oryza sativa Indica Group]	EEC72241	0	95	709.909	387	371	K00791	0	0.13	0	0.000390825	0	0.00021796
Contig_33428	tpa: myb dna-binding domain superfamily protein isoform 2	1708	TPA: putative MYB DNA-binding domain superfamily protein isoform 1 [Zea mays] >gi|414885422|tpg|DAA61436.1| TPA: putative MYB DNA-binding domain superfamily protein isoform 2 [Zea mays]	DAA61435	5.97982e-102	77	322.398	316	245	K09422	9.24	30.18	10.64	0.0115209	0	0.0293194
Contig_38357	calmodulin-binding family expressed	1144	Os10g0411500 [Oryza sativa Japonica Group] >gi|78708621|gb|ABB47596.1| calmodulin-binding family protein, putative, expressed [Oryza sativa Japonica Group] >gi|113639191|dbj|BAF26496.1| Os10g0411500 [Oryza sativa Japonica Group] >gi|215704201|dbj|BAG93041.1| unnamed protein product [Oryza sativa Japonica Group] >gi|222612815|gb|EEE50947.1| hypothetical protein OsJ_31494 [Oryza sativa Japonica Gro…	NP_001064582	4.20398e-140	87	425.631	257	224		0.9	3.42	1.58	0.00906687	0	0
Contig_8540	protein cca1-like isoform x9	3860	PREDICTED: protein CCA1-like isoform X8 [Oryza brachyantha] >gi|573953750|ref|XP_006659145.1| PREDICTED: protein CCA1-like isoform X9 [Oryza brachyantha]	XP_006659144	0	93	1130.93	719	674	K12133	0.9	0	0.34	2.48e-09	0	1.72e-06
Contig_28559	unknown protein [Oryza sativa Japonica Group]	2033	hypothetical protein OsI_04505 [Oryza sativa Indica Group]	EEC71842	1.44564e-175	89	518.85	336	300		0.04	0	0.55	0	0.000571838	6.32e-06
Contig_23407	hypothetical protein OsJ_00539 [Oryza sativa Japonica Group]	2352	hypothetical protein [Oryza sativa Japonica Group]	BAD68248	0	93	486.493	258	241		1.58	0.46	1.36	0.0174206	0	0.0272074
Contig_19900	zinc finger (c3hc4-type ring finger)-like protein	2607	Os02g0577100 [Oryza sativa Japonica Group] >gi|50725251|dbj|BAD34253.1| zinc finger (C3HC4-type RING finger)-like protein [Oryza sativa Japonica Group] >gi|113536750|dbj|BAF09133.1| Os02g0577100 [Oryza sativa Japonica Group] >gi|125582620|gb|EAZ23551.1| hypothetical protein OsJ_07249 [Oryza sativa Japonica Group]	NP_001047219	1.88563e-137	93	421.009	257	241		4.67	0.79	3.95	0.000378502	0	0.000990022
Contig_25549	bactericidal permeability-increasing	2214	hypothetical protein OsI_22699 [Oryza sativa Indica Group]	EEC80475	2.85653e-142	82	440.269	303	249		1.1	0.43	0.16	0	0.000462261	0
Contig_25669	putative AER [Oryza sativa Japonica Group]	2206	PREDICTED: uncharacterized acetyltransferase At3g50280-like [Oryza brachyantha]	XP_006659050	0	85	709.138	477	406		0.66	1.32	4.84	0	9.47e-05	0.0062454
Contig_6459	H0303G06.18 [Oryza sativa Indica Group]	4204	H0323C08.5 [Oryza sativa Indica Group] >gi|116312065|emb|CAJ86429.1| H0303G06.18 [Oryza sativa Indica Group]	CAH68165	0	88	1751.1	1087	967		0.05	0	0.13	0	0	0.000726851
Contig_35187	---NA---	1556	PREDICTED: histone-lysine N-methyltransferase ASHR3-like [Oryza brachyantha]	XP_006647497	0	94	641.728	341	322	K11423	0	0.12	0.3	0	0.00140897	0
Contig_10759	Os09g0569800 [Oryza sativa Japonica Group]	3550	Os09g0569800 [Oryza sativa Japonica Group] >gi|113632213|dbj|BAF25894.1| Os09g0569800 [Oryza sativa Japonica Group]	NP_001063980	0	91	1090.49	637	586		0.73	0	0	2.87e-08	9.62e-09	0
Contig_31090	unknown protein [Oryza sativa Japonica Group]	1868	Os09g0570900 [Oryza sativa Japonica Group] >gi|52076090|dbj|BAD46603.1| unknown protein [Oryza sativa Japonica Group] >gi|113632223|dbj|BAF25904.1| Os09g0570900 [Oryza sativa Japonica Group] >gi|215700991|dbj|BAG92415.1| unnamed protein product [Oryza sativa Japonica Group]	NP_001063990	0	91	665.996	380	347		0.65	0.88	2.77	0	0.00424375	0.0165074
Contig_34518	tpa: d-erythro-sphingosine kinase diacylglycerol kinase	1617	Os03g0125400 [Oryza sativa Japonica Group] >gi|108705950|gb|ABF93745.1| expressed protein [Oryza sativa Japonica Group] >gi|113547288|dbj|BAF10731.1| Os03g0125400 [Oryza sativa Japonica Group] >gi|215715268|dbj|BAG95019.1| unnamed protein product [Oryza sativa Japonica Group] >gi|222624118|gb|EEE58250.1| hypothetical protein OsJ_09241 [Oryza sativa Japonica Group]	NP_001048817	0	98	578.556	304	299		0	0.67	1.52	2.25e-05	1.47e-08	0
Contig_7448	---NA---	4034	hypothetical protein OsI_20440 [Oryza sativa Indica Group]	EAY98528	0	84	1446.41	975	825		0.48	0	1.39	3.45e-07	0.0287101	9.61e-12
Contig_34650	unknown protein [Oryza sativa Japonica Group]	1604	PREDICTED: uncharacterized protein LOC102702787 [Oryza brachyantha]	XP_006662471	5.49824e-114	94	352.443	180	170		3.35	11.46	3.31	0.00962322	0	0.010639
Contig_26122	cdpk-related protein expressed	2178	hypothetical protein OsI_11701 [Oryza sativa Indica Group]	EEC75325	0	97	810.831	422	413		0	0.69	3.05	2.45e-06	1.89e-12	0.00232762
Contig_5939	---NA---	4297	PREDICTED: exportin-7-A-like isoform X2 [Oryza brachyantha]	XP_006644061	0	99	1239.94	639	634	K18460	1.64	2.6	0.75	0	0	0.011422
Contig_30295	avr9 elicitor response protein	1922	Os09g0452900 [Oryza sativa Japonica Group] >gi|51535939|dbj|BAD38021.1| putative Avr9 elicitor response protein [Oryza sativa Japonica Group] >gi|113631572|dbj|BAF25253.1| Os09g0452900 [Oryza sativa Japonica Group] >gi|215687039|dbj|BAG90885.1| unnamed protein product [Oryza sativa Japonica Group] >gi|218202260|gb|EEC84687.1| hypothetical protein OsI_31612 [Oryza sativa Indica Group] >gi|22264170…	NP_001063339	0	96	751.125	393	379		14.77	115.77	19.82	2.54e-05	0	0.000287772
Contig_29587	hypothetical protein CICLE_v10000939mg [Citrus clementina]	1969	hypothetical protein CICLE_v10000939mg [Citrus clementina] >gi|557537296|gb|ESR48414.1| hypothetical protein CICLE_v10000939mg [Citrus clementina]	XP_006435174	1.49226e-156	66	239.195	211	140	K00844	0.01	0.24	0	0.0141459	0	0.00199605
Contig_18909	ppr repeat containing protein	2683	hypothetical protein [Oryza sativa Japonica Group] >gi|40539031|gb|AAR87288.1| putative PPR repeat containing protein [Oryza sativa Japonica Group] >gi|108711017|gb|ABF98812.1| pentatricopeptide, putative, expressed [Oryza sativa Japonica Group]	AAP12991	0	92	1010.75	601	554		0	0	0.36	0	1.8e-05	1.8e-05
Contig_13343	serine threonine kinase	3219	Os02g0787200 [Oryza sativa Japonica Group] >gi|47497167|dbj|BAD19215.1| putative serine threonine kinase [Oryza sativa Japonica Group] >gi|47497752|dbj|BAD19852.1| putative serine threonine kinase [Oryza sativa Japonica Group] >gi|113537871|dbj|BAF10254.1| Os02g0787200 [Oryza sativa Japonica Group]	NP_001048340	0	79	1133.63	850	679		0.22	0	0	0.000290613	0.000164799	0
Contig_12654	Os08g0288200, partial [Oryza sativa Japonica Group]	3313	putative Adenylate kinase, chloroplast [Oryza sativa Japonica Group]	BAD01341	0	98	600.512	298	293	K00939	0.57	1.28	0.46	0	0	0.0449288
Contig_33823	trehalose-6-phosphate expressed	1678	hypothetical protein OsI_34594 [Oryza sativa Indica Group]	EAY79464	0	98	678.707	336	330	K01087	0.56	0.75	0.22	0	0	0.0365433
Contig_2679	---NA---	5390	hypothetical protein OsI_05364 [Oryza sativa Indica Group]	EEC72241	0	91	1210.28	733	668		0	0.55	0.44	1.07e-08	1.64e-08	0
Contig_18066	oligopeptide transporter opt-like	2745	RecName: Full=Probable metal-nicotianamine transporter YSL12; AltName: Full=Protein YELLOW STRIPE LIKE 12; Short=OsYSL12 [Oryza sativa Japonica Group] >gi|116310949|emb|CAH67886.1| OSIGBa0153E02-OSIGBa0093I20.15 [Oryza sativa Indica Group]	Q5JQD7	0	97	630.172	366	357		0.84	4.76	1.92	0.000488559	0	0
Contig_347	far1 protein	7735	Os03g0655600 [Oryza sativa Japonica Group] >gi|50582759|gb|AAT78829.1| putative FAR1 protein [Oryza sativa Japonica Group] >gi|108710171|gb|ABF97966.1| transposon protein, putative, unclassified, expressed [Oryza sativa Japonica Group] >gi|113549277|dbj|BAF12720.1| Os03g0655600 [Oryza sativa Japonica Group]	NP_001050806	0	91	1434.08	846	772		0.78	0.28	1.8	0.0328615	0	0.000138662
Contig_3213	serine threonine-specific receptor protein kinase-like	5141	Os09g0355400 [Oryza sativa Japonica Group] >gi|50252836|dbj|BAD29069.1| serine/threonine-specific receptor protein kinase-like [Oryza sativa Japonica Group] >gi|52075597|dbj|BAD46707.1| serine/threonine-specific receptor protein kinase-like [Oryza sativa Japonica Group] >gi|113631198|dbj|BAF24879.1| Os09g0355400 [Oryza sativa Japonica Group] >gi|215704666|dbj|BAG94294.1| unnamed protein product […	NP_001062965	0	91	608.986	378	345		0	0	0.4	0	6.69e-08	6.69e-08
Contig_11257	retrotransposon unclassified	3490	retrotransposon protein, putative, LINE subclass [Oryza sativa Japonica Group]	ABA97942	5.93616e-36	82	158.303	109	90		4.25	1.89	5.71	0	0	0.0168753
Contig_36443	nad-dependent gfo idh family	1420	Os09g0280300 [Oryza sativa Japonica Group] >gi|49387848|dbj|BAD26513.1| unknown protein [Oryza sativa Japonica Group] >gi|113630997|dbj|BAF24678.1| Os09g0280300 [Oryza sativa Japonica Group] >gi|215706948|dbj|BAG93408.1| unnamed protein product [Oryza sativa Japonica Group] >gi|218201817|gb|EEC84244.1| hypothetical protein OsI_30682 [Oryza sativa Indica Group]	NP_001062764	5.19699e-157	98	426.017	214	210		0.14	0.68	0	0.0281231	0	2.82e-05
Contig_14306	Os12g0554800, partial [Oryza sativa Japonica Group]	3103	PREDICTED: probable polygalacturonase-like, partial [Oryza brachyantha]	XP_006664631	0	96	745.347	408	393		0.2	0	0	0.000726851	0.000390825	0
Contig_31662	hypothetical protein POPTR_0002s23800g [Populus trichocarpa]	1832	hypothetical protein MIMGU_mgv1a003795mg [Erythranthe guttata]	EYU34829	2.34089e-177	92	270.781	164	152	K00928	0.07	0	0.27	0	0	0.00100641
Contig_8976	atp-dependent rna helicase-like protein	3788	hypothetical protein OsJ_25054 [Oryza sativa Japonica Group]	EEE67555	0	94	1113.21	634	598	K06877	0.03	0	0.17	0	0.0236304	0.00021796
Contig_18336	hypothetical protein [Oryza sativa Japonica Group]	2726	hypothetical protein OsI_08083 [Oryza sativa Indica Group]	EAY86701	0	76	661.374	485	373		0.69	0	1.03	4e-07	0	4.77e-09
Contig_13115	serine threonine-specific receptor protein kinase-like	3248	hypothetical protein OsI_31027 [Oryza sativa Indica Group]	EEC84429	0	74	529.25	416	309		1.09	0.56	0	0	6.94e-10	2.57e-07
Contig_3731	tppii_orysj ame: full=tripeptidyl-peptidase 2 ame: full=tripeptidyl-peptidase ii short=tppii	4894	PREDICTED: tripeptidyl-peptidase 2 [Brachypodium distachyon]	XP_003572791	0	81	2019.59	1349	1099	K01280	1.87	5.02	3.01	0.0355921	0	0
Contig_9225	nb-arc domain containing expressed	3753	hypothetical protein OsI_19575 [Oryza sativa Indica Group]	EEC79033	0	83	1425.99	970	814		5.67	4.67	2.16	0	0.0392592	0
Contig_8592	s-domain receptor-like protein kinase	3852	putative S-domain receptor-like protein kinase [Oryza sativa Japonica Group]	BAD81300	0	83	799.275	537	449		0.48	0.14	0.86	0.0221354	0	0.000572084
Contig_11553	cyclin t2-like protein	3454	hypothetical protein OsI_05739 [Oryza sativa Indica Group]	EEC72422	0	87	611.298	377	328		0.11	0.02	0.15	0	0	0.0127669
Contig_20252	hypothetical protein SORBIDRAFT_03g001220 [Sorghum bicolor]	2581	PREDICTED: uncharacterized protein LOC102719256 [Oryza brachyantha]	XP_006645658	0	98	959.518	483	478		3.54	1.3	4.2	0.0378337	0	0.0127093
Contig_24512	unnamed protein product [Oryza sativa Japonica Group]	2281	expressed protein [Oryza sativa Japonica Group] >gi|215694330|dbj|BAG89323.1| unnamed protein product [Oryza sativa Japonica Group] >gi|222624054|gb|EEE58186.1| hypothetical protein OsJ_09125 [Oryza sativa Japonica Group]	ABF93581	1.8382e-177	78	442.965	325	254		1.05	0.54	0.22	0	0.00448249	0
Contig_33680	Os11g0126500 [Oryza sativa Japonica Group]	1690	hypothetical protein OsI_02089 [Oryza sativa Indica Group]	EAY74208	1.78975e-79	88	262.307	153	136		0	0.34	0.17	0.00140897	0.0140787	0
Contig_37753	peptidylprolyl cis-trans isomerase	1248	hypothetical protein OsJ_04049 [Oryza sativa Japonica Group]	EEE55656	3.62086e-81	95	265.003	149	142	K01802	5.98	1.63	1.49	0.00824706	0.0047658	0
Contig_1949	cytosine deaminase	5818	hypothetical protein OsI_23033 [Oryza sativa Indica Group]	EAZ00999	0	87	2171.36	1579	1381	K11991	0.47	1.27	1.14	0.0388398	0	0
Contig_14460	nb-arc domain containing expressed	3086	Os12g0205500 [Oryza sativa Japonica Group] >gi|77553327|gb|ABA96123.1| NB-ARC domain containing protein, expressed [Oryza sativa Japonica Group] >gi|113648889|dbj|BAF29401.1| Os12g0205500 [Oryza sativa Japonica Group] >gi|215704251|dbj|BAG93091.1| unnamed protein product [Oryza sativa Japonica Group] >gi|222616794|gb|EEE52926.1| hypothetical protein OsJ_35550 [Oryza sativa Japonica Group]	NP_001066382	0	75	836.254	685	519		0.15	0.01	0.01	0.0141459	0.0102151	0
Contig_16393	Os04g0398800 [Oryza sativa Japonica Group]	2893	PREDICTED: WASH complex subunit strumpellin homolog [Oryza brachyantha]	XP_006653350	0	95	668.307	361	345	K18464	0.33	0	0.75	4.53e-05	0	4.09e-08
Contig_1717	Os01g0768600, partial [Oryza sativa Japonica Group]	5948	transposon protein, putative, CACTA, En/Spm sub-class [Oryza sativa Japonica Group]	AAP53710	1.12096e-76	70	201.445	174	122		1.55	0.42	1.41	0.007442	0	0.0114513
Contig_8298	possible metal-binding domain in rnase l rli family expressed	3901	Os02g0194900 [Oryza sativa Japonica Group] >gi|255670686|dbj|BAF08096.2| Os02g0194900 [Oryza sativa Japonica Group]	NP_001046182	1.45361e-117	84	382.489	312	264	K09140	0.11	0.48	0.25	0.0106432	0	0
Contig_31650	nadh dehydrogenase subunit 7	1833	NADH dehydrogenase subunit 7 (mitochondrion) (mitochondrion) [Asclepias syriaca] >gi|556562338|gb|AGZ63034.1| NADH dehydrogenase subunit 7 (mitochondrion) (mitochondrion) [Asclepias syriaca]	YP_008802499	0	99	713.375	343	342	K03935	0.68	0.49	0.18	0	0.0228861	0
Contig_22660	sphingoid long-chain bases kinase 1-like isoform x2	2404	PREDICTED: sphingoid long-chain bases kinase 1-like [Oryza brachyantha]	XP_006652594	0	98	896.345	451	442		3.44	0	4.75	9.16e-13	0	1.17e-14
Contig_26069	rna recognition ( or rnp domain)	2181	hypothetical protein [Oryza sativa Japonica Group]	AAX95358	7.15637e-57	87	209.534	124	109	K12900	0.66	0.05	0.38	0.000343491	0	0.00697492
Contig_22389	4-coumarate:coenzyme a ligase	2423	putative 4-coumarate:coenzyme A ligase [Oryza sativa Japonica Group] >gi|56784870|dbj|BAD82110.1| putative 4-coumarate:coenzyme A ligase [Oryza sativa Japonica Group]	BAD82768	0	94	884.404	550	522		7.9	21.46	22.57	0.0318762	0.0244622	0
Contig_30149	---NA---	1932	hypothetical protein F775_14047 [Aegilops tauschii]	EMT18852	1.20707e-81	75	177.948	141	107		0.3	2.71	5.3	5.66e-05	1.63e-07	0
Contig_2375	---NA---	5557	hypothetical protein OsI_28970 [Oryza sativa Indica Group]	EEC83464	1.44784e-31	70	137.117	146	103		0	0.32	1.17	6.35e-07	2.26e-12	0.00747127
Contig_30734	male sterility 1 protein	1892	PREDICTED: PHD finger protein At1g33420-like [Oryza brachyantha]	XP_006645112	0	97	557.755	329	321		0	3.29	0	1.39e-11	0	5.25e-12
Contig_6544	unknown protein [Oryza sativa Japonica Group]	4189	Os05g0594500 [Oryza sativa Japonica Group] >gi|55733871|gb|AAV59378.1| unknown protein [Oryza sativa Japonica Group] >gi|113580058|dbj|BAF18421.1| Os05g0594500 [Oryza sativa Japonica Group] >gi|218197371|gb|EEC79798.1| hypothetical protein OsI_21230 [Oryza sativa Indica Group]	NP_001056507	0	87	1340.1	978	856		4.33	1.68	1.89	0.0439676	0	0
Contig_28721	unknown protein [Oryza sativa Japonica Group]	2023	hypothetical protein OsJ_12756 [Oryza sativa Japonica Group]	EAZ28736	0	90	659.062	449	406		43.74	32.28	13.74	0	0.0129296	0
Contig_29677	thioredoxin reductase	1963	PREDICTED: LOW QUALITY PROTEIN: thioredoxin reductase NTRA-like, partial [Setaria italica]	XP_004966961	0	98	611.298	323	319	K00384	22.91	63.44	38.63	0.0279965	0	0
Contig_24075	protein kinase 6-like	2308	Os01g0641000 [Oryza sativa Japonica Group] >gi|20805122|dbj|BAB92793.1| protein kinase 6-like [Oryza sativa Japonica Group] >gi|113533213|dbj|BAF05596.1| Os01g0641000 [Oryza sativa Japonica Group] >gi|125527014|gb|EAY75128.1| hypothetical protein OsI_03022 [Oryza sativa Indica Group]	NP_001043682	0	95	704.516	374	356		2.74	0	0	1.12e-11	3.11e-12	0
Contig_36216	ccd22_orysj ame: full=cyclin-d2-2 ame: full=g1 s-specific cyclin-d2-2 short= 2 2	1444	hypothetical protein OsI_26903 [Oryza sativa Indica Group]	EAZ04741	4.05965e-134	95	403.675	253	241	K18810	0.3	0.14	0	0	0.00286389	0
Contig_18943	hypothetical protein SORBIDRAFT_07g000410 [Sorghum bicolor]	2680	hypothetical protein OsJ_25733 [Oryza sativa Japonica Group]	EEE67895	0	89	819.691	512	459		0	0.81	0	1.47e-07	0	6.69e-08
Contig_15950	wrky dna binding domain containing expressed	2929	WRKY DNA binding domain containing protein, expressed [Oryza sativa Japonica Group]	ABA91247	1.6359e-132	91	338.576	182	166		0.03	0	0.15	0	0.0295884	0.00199605
Contig_36846	ac092387_20 membrane protein	1369	hypothetical protein OsJ_31020 [Oryza sativa Japonica Group]	EEE50722	2.60011e-61	96	218.009	162	157		1.72	0	0	6.69e-08	2.29e-08	0
Contig_22300	dihydroxy-acid dehydratase	2428	PREDICTED: putative dihydroxy-acid dehydratase, mitochondrial-like [Oryza brachyantha]	XP_006659699	0	98	1152.12	593	584	K01687	4.41	1.66	7.99	0.0404191	0	0.000965729
Contig_7998	---NA---	3951	hypothetical protein OsI_10767 [Oryza sativa Indica Group]	EAY89269	0	94	603.979	341	323		84.35	389.57	141.6	0.00122299	0	0.0330709
Contig_17181	pentatricopeptide repeat-containing protein	2824	PREDICTED: pentatricopeptide repeat-containing protein At2g17033-like [Oryza brachyantha]	XP_006646795	0	87	756.518	521	456		0.03	0.54	0.07	5.78e-05	0	0.00114329
Contig_16218	zinc finger family expressed	2907	PREDICTED: uncharacterized protein LOC102721004 [Oryza brachyantha]	XP_006658385	4.41332e-49	72	182.185	169	122	K16675	2.53	0.02	0.96	2.86e-11	0.0420062	4.37e-08
Contig_22023	putative JD1 [Oryza sativa Japonica Group]	2448	PREDICTED: lysophospholipid acyltransferase LPEAT2-like [Oryza brachyantha]	XP_006656481	0	88	926.776	549	485	K13510	82.27	44.06	31.73	0	0.0387594	0
Contig_19580	---NA---	2630	PREDICTED: zinc phosphodiesterase ELAC protein 2-like [Oryza brachyantha]	XP_006645681	0	95	1426.38	765	732	K00784	14.23	5.24	15.16	0.0319888	0	0.0195878
Contig_3393	nos_orysj ame: full= nitric oxide synthase	5049	hypothetical protein OsI_05484 [Oryza sativa Indica Group]	EAY84101	0	97	832.017	492	482	K13427	2.22	0.49	1.58	0.00206509	0	0.0132285
Contig_35088	hypothetical protein OsJ_20500 [Oryza sativa Japonica Group]	1567	Uridylate kinase [Aegilops tauschii]	EMT05129	3.66854e-86	92	199.519	118	109	K13800	0	1.25	0.98	2.97e-07	6.35e-07	0
Contig_20952	expressed protein [Oryza sativa Japonica Group]	2527	Os10g0343100 [Oryza sativa Japonica Group] >gi|78708275|gb|ABB47250.1| expressed protein [Oryza sativa Japonica Group] >gi|113638996|dbj|BAF26301.1| Os10g0343100 [Oryza sativa Japonica Group] >gi|215704713|dbj|BAG94741.1| unnamed protein product [Oryza sativa Japonica Group]	NP_001064387	3.91301e-176	90	524.628	322	291		8.52	58.13	3.36	7.56e-05	0.046318	4.19e-08
Contig_16992	cdpk1_orysj ame: full=calcium-dependent protein kinase isoform 1 short=cdpk 1	2839	PREDICTED: calcium-dependent protein kinase isoform 1-like [Oryza brachyantha]	XP_006662014	3.41099e-83	97	290.041	142	139	K13412	0	0	0.15	0	0.00199605	0.00199605
Contig_6206	---NA---	4252	hypothetical protein OsJ_19032 [Oryza sativa Japonica Group]	EEE64200	0	92	1365.13	799	743		0.44	0	0.14	4.66e-07	0.0299008	0.000390825
Contig_15009	drought-inducible protein 1os	3023	Os08g0499800 [Oryza sativa Japonica Group] >gi|42407346|dbj|BAD08807.1| putative drought-inducible protein 1OS [Oryza sativa Japonica Group] >gi|113624119|dbj|BAF24064.1| Os08g0499800 [Oryza sativa Japonica Group] >gi|125562056|gb|EAZ07504.1| hypothetical protein OsI_29761 [Oryza sativa Indica Group] >gi|215716978|dbj|BAG95341.1| unnamed protein product [Oryza sativa Japonica Group]	NP_001062150	0	94	845.499	451	424		0	0.35	0	3.57e-05	0	1.8e-05
Contig_16596	mitogen-activated protein expressed	2873	PREDICTED: probable serine/threonine-protein kinase WNK8-like [Oryza brachyantha]	XP_006662669	0	81	627.476	458	372	K08867	2.41	6.08	6.6	0.0488513	0.032554	0
Contig_38217	hypothetical protein [Oryza sativa Japonica Group]	1170	hypothetical protein [Oryza sativa Japonica Group] >gi|56202350|dbj|BAD73830.1| hypothetical protein [Oryza sativa Japonica Group]	BAD73431	3.05489e-48	87	176.407	154	134		1.27	0.36	0	0.0351931	8.76e-07	0.00286389
Contig_18257	unknown protein [Oryza sativa Japonica Group]	2732	PREDICTED: uncharacterized protein LOC102705587, partial [Oryza brachyantha]	XP_006646230	8.24603e-123	90	389.423	274	248		9.44	3.57	6.62	0.0374634	0	0
Contig_24170	hypothetical protein [Oryza sativa Japonica Group]	2302	hypothetical protein OsJ_19463 [Oryza sativa Japonica Group]	EEE64611	3.90966e-176	97	530.791	288	281		0	3.6	0.8	9.54e-13	1.47e-07	0.00279712
Contig_26928	cytochrome p450 family expressed	2129	putative plant cytochrome P-450 protein [Oryza sativa Japonica Group] >gi|108706389|gb|ABF94184.1| Cytochrome P450 family protein, expressed [Oryza sativa Japonica Group]	AAL84318	0	81	850.121	569	465		0.16	0	1.48	0	0.000109233	1.74e-09
Contig_1724	---NA---	5945	PREDICTED: callose synthase 9-like [Oryza brachyantha]	XP_006649287	0	96	2437.91	1249	1210	K11000	0.09	0.4	0.12	0.00751378	0	0.0225811
Contig_19264	wrky dna binding domain containing expressed	2653	WRKY DNA binding domain containing protein, expressed [Oryza sativa Japonica Group]	ABA91247	3.43081e-161	80	484.182	317	256		0	0	0.12	0	0.00614931	0.00614931
Contig_36382	hypothetical protein SORBIDRAFT_02g010220 [Sorghum bicolor]	1428	hypothetical protein SORBIDRAFT_02g010220 [Sorghum bicolor] >gi|241925280|gb|EER98424.1| hypothetical protein SORBIDRAFT_02g010220 [Sorghum bicolor]	XP_002461903	9.36018e-23	89	110.923	77	69		0.24	0.29	0	0	0.00614931	0.00416566
Contig_32532	Os09g0309200 [Oryza sativa Japonica Group]	1770	PREDICTED: uncharacterized protein LOC102707895 [Oryza brachyantha]	XP_006660526	0	82	545.814	385	318		0	0.45	1.01	0.000164799	1.94e-07	0
Contig_28167	taxane 10-beta-hydroxylase(5-alpha-taxadienol-10-beta- hydroxylase)	2058	Os07g0518500 [Oryza sativa Japonica Group] >gi|28071347|dbj|BAC56035.1| putative taxane 10-beta-hydroxylase(5-alpha-taxadienol-10-beta- hydroxylase) [Oryza sativa Japonica Group] >gi|113611333|dbj|BAF21711.1| Os07g0518500 [Oryza sativa Japonica Group] >gi|125600455|gb|EAZ40031.1| hypothetical protein OsJ_24469 [Oryza sativa Japonica Group]	NP_001059797	0	85	845.884	531	456		0.32	0	0.19	0.000390825	0	0.00286389
Contig_18418	agenet domain-containing	2719	Os06g0600700 [Oryza sativa Japonica Group] >gi|113596041|dbj|BAF19915.1| Os06g0600700 [Oryza sativa Japonica Group] >gi|215694320|dbj|BAG89313.1| unnamed protein product [Oryza sativa Japonica Group]	NP_001058001	6.96695e-146	90	446.047	250	227		0	0.15	0	0.00614931	0	0.00416566
Contig_998	mitochondrial carrier protein	6565	PREDICTED: solute carrier family 25 member 44-like [Oryza brachyantha]	XP_006644133	0	98	620.542	311	307	K15121	0.15	0.42	0.21	0.0433674	0	0
Contig_9663	transposon pong sub-class	3688	Os12g0550700 [Oryza sativa Japonica Group] >gi|77556104|gb|ABA98900.1| transposon protein, putative, Pong sub-class [Oryza sativa Japonica Group] >gi|255670382|dbj|BAF29996.2| Os12g0550700 [Oryza sativa Japonica Group]	NP_001066977	0	90	706.827	400	361		0.53	1.89	0	0.00989047	9.84e-08	1.73e-12
Contig_19400	---NA---	2644	PREDICTED: small subunit processome component 20 homolog [Setaria italica]	XP_004969406	5.81627e-149	72	381.333	333	240	K14772	0.14	1.39	0.58	0.00010162	0.0201164	0
Contig_13542	catalytic hydrolase	3193	catalytic/ hydrolase [Zea mays] >gi|195616118|gb|ACG29889.1| catalytic/ hydrolase [Zea mays]	NP_001148147	0	88	627.861	384	339		8.08	11.92	3.75	0	0	0.0158577
Contig_18097	unknown protein [Oryza sativa Japonica Group]	2744	PREDICTED: uncharacterized protein LOC102714659 [Oryza brachyantha]	XP_006658135	0	84	817.765	649	548		57.24	29.59	7.85	0	4.43e-05	0.00569707
Contig_14637	---NA---	3067	Protein ZINC INDUCED FACILITATOR-LIKE 1 [Triticum urartu]	EMS51903	0	87	401.364	270	235		1.11	0	0	2.98e-09	8.83e-10	0
Contig_38407	unknown protein [Oryza sativa Japonica Group]	1136	Os01g0762900 [Oryza sativa Japonica Group] >gi|20804685|dbj|BAB92373.1| unknown protein [Oryza sativa Japonica Group] >gi|113533861|dbj|BAF06244.1| Os01g0762900 [Oryza sativa Japonica Group] >gi|125572116|gb|EAZ13631.1| hypothetical protein OsJ_03547 [Oryza sativa Japonica Group] >gi|215768956|dbj|BAH01185.1| unnamed protein product [Oryza sativa Japonica Group]	NP_001044330	9.0419e-40	97	147.902	90	88		3.28	10.24	8.68	0.0177651	0.0421067	0
Contig_12658	---NA---	3313	hypothetical protein OsI_31351 [Oryza sativa Indica Group]	EAZ09085	0	93	644.04	407	382		1.44	0	0.71	1.48e-10	0	2.04e-08
Contig_37812	unknown protein [Oryza sativa Japonica Group]	1239	PREDICTED: uncharacterized protein LOC102712757 [Oryza brachyantha]	XP_006643666	4.00923e-52	77	183.341	174	135		0	0.29	3.55	0.00922396	8.67e-11	1.39e-05
Contig_2727	rhd32_orysj ame: full=protein root hair defective 3 homolog 2 ame: full=protein sey1 homolog 3	5367	PREDICTED: protein ROOT HAIR DEFECTIVE 3 homolog 2-like [Oryza brachyantha]	XP_006662999	0	96	722.235	376	363		1.13	3.92	0.75	0.00881923	0	0.000797865
Contig_11951	hypothetical protein OsI_24059 [Oryza sativa Indica Group]	3406	putative molybdenum cofactor sulfurase [Oryza sativa Japonica Group]	BAD45451	0	95	1258.82	684	652	K15631	0	0.55	0.43	4e-07	1.03e-06	0
Contig_8546	---NA---	3859	ATP-dependent DNA helicase, RecQ family protein, expressed [Oryza sativa Japonica Group]	ABA95538	0	92	828.165	451	418	K10899	0.59	0.05	0.72	0.000165341	0	2.93e-05
Contig_11414	potassium transporter	3471	RecName: Full=Potassium transporter 5; AltName: Full=OsHAK5	Q5JK32	0	96	1464.9	781	757	K03549	0.16	5.37	4.3	7.59e-10	3.83e-09	0
Contig_23210	cellulose synthase catalytic subunit 10	2365	PREDICTED: cellulose synthase A catalytic subunit 7 [UDP-forming]-like [Oryza brachyantha]	XP_006662427	0	94	714.531	455	428	K10999	14.05	20.28	5.79	0	0	0.00908941
Contig_35961	hypothetical protein SORBIDRAFT_01g038830 [Sorghum bicolor]	1474	hypothetical protein OsI_11060 [Oryza sativa Indica Group]	EEC74998	1.70784e-121	89	367.466	249	224		7.01	3.36	8.37	0	0	0.046101
Contig_33667	upf0308 chloroplast expressed	1690	Os03g0284600 [Oryza sativa Japonica Group] >gi|108707549|gb|ABF95344.1| UPF0308 protein, chloroplast precursor, putative, expressed [Oryza sativa Japonica Group] >gi|113548234|dbj|BAF11677.1| Os03g0284600 [Oryza sativa Japonica Group] >gi|222624697|gb|EEE58829.1| hypothetical protein OsJ_10400 [Oryza sativa Japonica Group]	NP_001049763	4.09472e-85	81	276.559	179	145		13.3	4.04	3.26	0.0119876	0.00322626	0
Contig_37651	ring finger 1	1263	hypothetical protein OsI_29407 [Oryza sativa Indica Group]	EAZ07160	1.58933e-71	85	244.973	220	187		0.19	1	0.07	0.0109335	0	0.00013422
Contig_23375	---NA---	2354	PREDICTED: uncharacterized protein LOC102716240 [Oryza brachyantha]	XP_006659968	0	94	777.319	420	398	K19199	0.11	0	0.33	0	0	7.45e-05
Contig_35648	pentatricopeptide repeat-containing protein	1507	PREDICTED: pentatricopeptide repeat-containing protein At4g21065-like [Oryza brachyantha]	XP_006658280	3.24964e-146	97	442.195	225	219		0.54	0.83	1.64	0	0.0337497	0
Contig_39044	formyl transferase family expressed	990	Formyl transferase family protein, expressed [Oryza sativa Japonica Group] >gi|215679038|dbj|BAG96468.1| unnamed protein product [Oryza sativa Japonica Group] >gi|215765713|dbj|BAG87410.1| unnamed protein product [Oryza sativa Japonica Group]	ABF93489	2.96169e-69	99	227.639	111	110	K01433	2.93	1.12	0.84	0	0.0153924	0
Contig_21394	expressed protein [Oryza sativa Japonica Group]	2498	hypothetical protein OsI_27807 [Oryza sativa Indica Group]	EEC82899	0	74	620.542	506	376		0.23	1.12	0.21	0.0041473	0	0.00210862
Contig_34924	OSJNBa0019G23.6 [Oryza sativa Japonica Group]	1580	hypothetical protein OsI_14805 [Oryza sativa Indica Group]	EAY93006	1.5655e-178	97	516.538	284	278		25.48	73.16	33.77	0.0230643	0	0
Contig_4923	tubby-like f-box protein 12-like isoform x2	4530	PREDICTED: tubby-like F-box protein 12-like isoform X1 [Oryza brachyantha] >gi|573953498|ref|XP_006659020.1| PREDICTED: tubby-like F-box protein 12-like isoform X2 [Oryza brachyantha]	XP_006659019	0	88	726.472	455	402		0	0.3	0	4.28e-06	0	2.05e-06
Contig_28671	ac077693_26 pyruvate kinase	2026	Os10g0571200 [Oryza sativa Japonica Group] >gi|19225011|gb|AAL86487.1|AC077693_26 putative pyruvate kinase [Oryza sativa Japonica Group] >gi|31433612|gb|AAP55104.1| Pyruvate kinase isozyme G, chloroplast precursor, putative, expressed [Oryza sativa Japonica Group] >gi|113639986|dbj|BAF27291.1| Os10g0571200 [Oryza sativa Japonica Group] >gi|215768025|dbj|BAH00254.1| unnamed protein product [Oryza …	NP_001065454	0	97	1050.81	526	514	K00873	46.78	155.92	44.36	0.00982877	0	0.00845069
Contig_25911	beta transducin-like protein het-e2c-like	2192	Os01g0924300 [Oryza sativa Japonica Group] >gi|57899385|dbj|BAD88032.1| beta transducin-like protein HET-E2C-like [Oryza sativa Japonica Group] >gi|57900202|dbj|BAD88309.1| beta transducin-like protein HET-E2C-like [Oryza sativa Japonica Group] >gi|113534777|dbj|BAF07160.1| Os01g0924300 [Oryza sativa Japonica Group] >gi|215704754|dbj|BAG94782.1| unnamed protein product [Oryza sativa Japonica Grou…	NP_001045246	4.221e-54	81	173.326	110	90	K14791	0	0	0.19	0	0.00286389	0.00286389
Contig_31103	hypothetical protein OsI_18631 [Oryza sativa Indica Group]	1867	PREDICTED: phospholipase D alpha 1-like [Oryza brachyantha]	XP_006654096	0	88	1011.52	599	530	K01115	0.97	0	0.51	5.43e-07	0	2.25e-05
Contig_33859	zinc finger	1675	PREDICTED: uncharacterized protein LOC102716520 isoform X2 [Oryza brachyantha]	XP_006659437	3.26793e-105	91	329.331	183	168		0.45	2.03	0.56	0.00480486	0	0.015692
Contig_34887	hypothetical protein SORBIDRAFT_06g034190 [Sorghum bicolor]	1583	hypothetical protein OsI_18060 [Oryza sativa Indica Group]	EEC78325	1.05672e-148	81	443.351	288	236		0	0.69	0	1.8e-05	0	9.48e-06
Contig_34861	---NA---	1585	RecName: Full=Cyclin-dependent kinase C-3; Short=CDKC;3 [Oryza sativa Japonica Group]	Q6ZAG3	9.59193e-119	98	365.155	186	183	K08819	0.33	0	0.68	0.00140897	0	7.72e-06
Contig_20720	expressed protein [Oryza sativa Japonica Group]	2545	hypothetical protein OsI_11095 [Oryza sativa Indica Group]	EEC75016	0	86	692.575	529	458		0.04	0	0.5	0	0.000622182	2.45e-06
Contig_22634	cesa4_orysj ame: full=cellulose synthase a catalytic subunit 4	2406	Os01g0750300 [Oryza sativa Japonica Group] >gi|75106446|sp|Q5JN63.1|CESA4_ORYSJ RecName: Full=Cellulose synthase A catalytic subunit 4 [UDP-forming]; AltName: Full=OsCesA4 [Oryza sativa Japonica Group] >gi|57899151|dbj|BAD87094.1| putative cellulose synthase catalytic subunit 11 [Oryza sativa Japonica Group] >gi|113533783|dbj|BAF06166.1| Os01g0750300 [Oryza sativa Japonica Group] >gi|215713488|db…	NP_001044252	0	98	1058.13	543	536	K10999	4.3	0.54	3.12	5.87e-05	0	0.000439716
Contig_7952	pyruvate dehydrogenase kinase 1	3957	PREDICTED: Pyruvate dehydrogenase (acetyl-transferring) kinase, mitochondrial-like [Oryza brachyantha]	XP_006658015	0	99	723.005	360	358	K00898	0.29	0	0.55	1.45e-05	0	3.63e-08
Contig_39446	p21-rho-binding domain containing expressed	847	hypothetical protein [Oryza sativa Japonica Group] >gi|29244686|gb|AAO73278.1| unknown protein [Oryza sativa Japonica Group] >gi|108712094|gb|ABF99889.1| P21-Rho-binding domain containing protein, expressed [Oryza sativa Japonica Group] >gi|125588635|gb|EAZ29299.1| hypothetical protein OsJ_13360 [Oryza sativa Japonica Group] >gi|215692487|dbj|BAG87907.1| unnamed protein product [Oryza sativa Japo…	AAO37944	1.01549e-28	78	118.242	136	107		1.15	0.53	2.16	0	0	0.0113232
Contig_37511	myba1_orysj ame: full=myb-related protein mybas1	1285	hypothetical protein OsI_37035 [Oryza sativa Indica Group]	EAY81870	4.77349e-115	92	348.591	197	182	K09422	0.67	0	2.1	9.64e-05	0.0260753	6.4e-09
Contig_26715	---NA---	2143	PREDICTED: adenylyltransferase and sulfurtransferase MOCS3-2-like [Oryza brachyantha]	XP_006648681	0	96	681.404	350	338	K11996	0	0	0.14	0	0.0140787	0.0140787
Contig_16159	grf8_orysj ame: full=growth-regulating factor 8 short= 8 ame: full=transcription activator grf8	2912	expressed protein [Oryza sativa Japonica Group] >gi|215736930|dbj|BAG95859.1| unnamed protein product [Oryza sativa Japonica Group]	ABG22524	1.2969e-176	95	526.168	271	258		0	0.53	0	1.72e-06	0	8.76e-07
Contig_20494	flavin-containing monooxygenase	2562	Os06g0203200 [Oryza sativa Japonica Group] >gi|51091274|dbj|BAD35981.1| putative flavin-containing monooxygenase [Oryza sativa Japonica Group] >gi|113595124|dbj|BAF18998.1| Os06g0203200 [Oryza sativa Japonica Group] >gi|125554460|gb|EAZ00066.1| hypothetical protein OsI_22073 [Oryza sativa Indica Group] >gi|125596404|gb|EAZ36184.1| hypothetical protein OsJ_20497 [Oryza sativa Japonica Group]	NP_001057084	3.18943e-101	82	335.88	240	198		0	0.07	0.8	0	6.69e-08	0.000132902
Contig_9064	unknown [Zea mays]	3775	PREDICTED: phosphatidate phosphatase LPIN2-like [Oryza brachyantha]	XP_006654520	0	91	1598.18	975	888	K15728	0.2	2.16	0.4	1.38e-05	0	0.000956643
Contig_28093	plrr-4 polymorphic leucine-rich repeat protein	2063	Os02g0604300 [Oryza sativa Japonica Group] >gi|47497272|dbj|BAD19315.1| putative PLRR-4 polymorphic leucine-rich repeat protein [Oryza sativa Japonica Group] >gi|113536899|dbj|BAF09282.1| Os02g0604300 [Oryza sativa Japonica Group]	NP_001047368	0	99	783.867	405	401		6.39	16.85	8.67	0.037662	0	0
Contig_16979	Os08g0288200, partial [Oryza sativa Japonica Group]	2840	Os08g0288200 [Oryza sativa Japonica Group] >gi|255678327|dbj|BAF23368.2| Os08g0288200, partial [Oryza sativa Japonica Group]	NP_001061454	0	98	600.897	298	293	K00939	3.17	1.02	1.47	0.0193568	0	0
Contig_12270	Os01g0246700 [Oryza sativa Japonica Group]	3362	transcription factor OsWRKY99 [Oryza sativa Indica Group]	AAT84159	0	80	676.396	562	455		11.6	32.17	11.72	0.0277074	0	0.0339722
Contig_14874	---NA---	3040	hypothetical protein OsI_28986 [Oryza sativa Indica Group]	EAZ06742	1.76539e-31	53	139.043	253	135		0.19	0.25	0.97	0	0.0023467	0.00803402
Contig_7826	nb-arc domain containing expressed	3978	hypothetical protein OsI_19218 [Oryza sativa Indica Group]	EEC78864	1.89021e-123	90	415.231	291	263		0.13	0.01	0.27	0.0102151	0	5.69e-05
Contig_10857	coatomer protein subunit beta 2 (beta prime)	3539	PREDICTED: coatomer subunit beta'-2-like isoform X2 [Oryza brachyantha]	XP_006647064	0	98	1751.49	905	888	K17302	5.52	1.95	1.82	0.0276874	0.0187652	0
Contig_16984	---NA---	2840	hypothetical protein OsI_12150 [Oryza sativa Indica Group]	EEC75532	0	91	613.994	361	331	K15601	0	0.23	0	0.000726851	0	0.000390825
Contig_1663	nucleotidyltransferase family expressed	5973	hypothetical protein OsJ_34991 [Oryza sativa Japonica Group]	EEE52640	0	91	1317.37	813	744		0	0.54	1.18	4.77e-09	1.08e-12	0
Contig_28131	alcohol dehydrogenase family-1	2060	alcohol dehydrogenase family-1 [Oryza granulata]	ACM17576	0	100	722.235	379	379	K18857	7.52	17.31	22.94	0	0.0170907	0
Contig_21424	hypothetical protein OsJ_04583 [Oryza sativa Japonica Group]	2495	hypothetical protein OsI_04976 [Oryza sativa Indica Group]	EAY77021	4.18225e-141	78	435.647	422	330		12.35	115.67	17.76	5.92e-06	0	0.000128197
Contig_36158	f-box domain containing expressed	1452	Os11g0155100 [Oryza sativa Japonica Group] >gi|62701652|gb|AAX92725.1| F-box domain, putative [Oryza sativa Japonica Group] >gi|77548733|gb|ABA91530.1| F-box domain containing protein, expressed [Oryza sativa Japonica Group] >gi|113644492|dbj|BAF27633.1| Os11g0155100 [Oryza sativa Japonica Group] >gi|125533450|gb|EAY79998.1| hypothetical protein OsI_35167 [Oryza sativa Indica Group] >gi|125576260…	NP_001065788	3.78754e-134	88	402.519	321	284		7.56	29	15.2	0.00451349	0	0
Contig_35783	12-oxophytodienoic acid reductase	1493	hypothetical protein OsI_22163 [Oryza sativa Indica Group]	EAZ00158	0	96	692.575	370	358	K05894	44.47	416.89	29.09	5.71e-06	0	1.94e-07
Contig_14139	Os11g0520500 [Oryza sativa Japonica Group]	3121	expressed protein [Oryza sativa Japonica Group]	ABA93965	0	77	934.095	819	632		0.21	3.73	1.89	1.86e-07	4.15e-05	0
Contig_35397	hypothetical protein [Oryza sativa Japonica Group]	1533	hypothetical protein OsI_34257 [Oryza sativa Indica Group]	EAY79149	2.71249e-19	77	97.0561	231	180		0.14	1.12	0.53	0.00114329	0.0447917	0
Contig_653	retrotransposon ty3-gypsy subclass	7128	retrotransposon protein, putative, Ty3-gypsy subclass [Oryza sativa Japonica Group]	ABF97034	0	67	606.29	617	416		7.05	4.64	2.34	0	0.0180537	0
Contig_21678	nadk1_orysj ame: full=probable nad kinase 1	2475	Os01g0957000 [Oryza sativa Japonica Group] >gi|75105828|sp|Q5JK52.1|NADK1_ORYSJ RecName: Full=Probable NAD kinase 1 [Oryza sativa Japonica Group] >gi|57900083|dbj|BAD88145.1| ATP-NAD kinase family protein-like [Oryza sativa Japonica Group] >gi|215704643|dbj|BAG94271.1| unnamed protein product [Oryza sativa Japonica Group] >gi|255674090|dbj|BAF07358.2| Os01g0957000 [Oryza sativa Japonica Group]	NP_001045444	0	92	587.8	328	305	K00858	0.45	0	0.96	2.25e-05	0	2.04e-08
Contig_20912	hypothetical protein [Oryza sativa Japonica Group]	2530	PREDICTED: mucin-19-like [Oryza brachyantha]	XP_006649102	1.36889e-36	81	155.992	206	167		0.53	0.77	0.14	0	0.0201887	0.00324234
Contig_33782	origin recognition complex subunit 6 -like protein	1681	hypothetical protein OsI_26966 [Oryza sativa Indica Group]	EAZ04795	1.24729e-119	98	338.576	198	195	K02608	0	0.59	0	4.53e-05	0	2.25e-05
Contig_33335	Os08g0192400 [Oryza sativa Japonica Group]	1715	putative stress responsive gene 6 protein, Srg6 [Oryza sativa Japonica Group]	BAD05601	1.63446e-61	94	169.088	239	225	K11664	0.26	0	0	0.00416566	0.00286389	0
Contig_17571	Os09g0554300 [Oryza sativa Japonica Group]	2790	PREDICTED: uncharacterized transporter YBR287W-like [Oryza brachyantha]	XP_006660957	0	94	756.133	420	397	K07088	1.37	4.54	1.12	0.012786	0	0.00462062
Contig_20650	unknown protein, contains leucine rich repeat [Oryza sativa Japonica Group]	2549	Os05g0406800 [Oryza sativa Japonica Group] >gi|47777397|gb|AAT38031.1| unknown protein, contains leucine rich repeat [Oryza sativa Japonica Group] >gi|113579067|dbj|BAF17430.1| Os05g0406800 [Oryza sativa Japonica Group] >gi|215704606|dbj|BAG94234.1| unnamed protein product [Oryza sativa Japonica Group]	NP_001055516	0	95	702.205	396	380		2.88	1.01	0.97	0.0305798	0.0232299	0
Contig_25002	---NA---	2248	PREDICTED: uncharacterized protein LOC102713040 [Oryza brachyantha]	XP_006664660	4.11238e-154	72	464.922	405	293		1.06	0.09	0.17	0.000119357	0.00121658	0
Contig_10075	Os04g0498800 [Oryza sativa Japonica Group]	3637	PREDICTED: cell division control protein 48 homolog B-like, partial [Oryza brachyantha]	XP_006653565	0	96	583.948	332	319		0.01	0	0.84	0	1.93e-08	2.26e-09
Contig_32573	hypothetical protein SORBIDRAFT_03g006560 [Sorghum bicolor]	1767	PREDICTED: UPF0420 protein C16orf58 homolog [Oryza brachyantha]	XP_006645488	0	94	320.087	171	161		0.33	0.28	0.89	0	0	0.0412252
Contig_20409	set domain containing protein	2569	PREDICTED: uncharacterized protein LOC102716240 [Oryza brachyantha]	XP_006659968	1.48624e-158	96	320.087	158	153	K19199	0	0.24	0	0.00100641	0	0.000530405
Contig_29376	sugar transporter family expressed	1983	Sugar transporter family protein [Oryza sativa Japonica Group]	ABA94916	0	91	680.248	478	435		1.18	0	0.19	6.69e-08	0.00087276	0.00416566
Contig_34056	---NA---	1658	PREDICTED: uncharacterized protein LOC102713040 [Oryza brachyantha]	XP_006664660	1.25718e-96	80	310.457	212	170		0	0.27	0.65	0.00416566	7.72e-06	0
Contig_37071	hypothetical protein [Oryza sativa Japonica Group]	1343	hypothetical protein OsI_10175 [Oryza sativa Indica Group]	EEC74593	3.08293e-94	76	295.819	203	155		1.62	0.01	0.23	1.28e-07	0.000537282	0.00922396
Contig_26376	---NA---	2163	PREDICTED: zinc finger CCCH domain-containing protein 13-like isoform X2 [Oryza brachyantha]	XP_006656390	2.1002e-167	94	496.508	321	304		0	0.16	0.65	0.00922396	1.22e-06	0.0251215
Contig_15066	hypothetical protein SORBIDRAFT_07g021600 [Sorghum bicolor]	3017	hypothetical protein OsJ_27469 [Oryza sativa Japonica Group]	EEE68767	0	90	539.265	326	296	K01148	0.29	0.05	0.77	0.0103313	0	2.41e-05
Contig_38353	zinc finger (c3hc4-type ring finger)-like	1145	PREDICTED: RING-H2 finger protein ATL1-like [Oryza brachyantha]	XP_006648132	6.9301e-88	71	280.411	240	171		0.57	0.11	0.83	0.023239	0	0.00396476
Contig_32921	unknown [Zea mays]	1744	hypothetical protein OsI_14274 [Oryza sativa Indica Group]	EEC76506	3.82223e-158	94	467.233	265	251		0.52	0	0.48	5.79e-05	0	4.53e-05
Contig_20561	phosphatidylinositolglycan class expressed	2557	Os10g0170300 [Oryza sativa Japonica Group] >gi|110288678|gb|ABB46882.2| phosphatidylinositolglycan class O, putative, expressed [Oryza sativa Japonica Group] >gi|113638842|dbj|BAF26147.1| Os10g0170300 [Oryza sativa Japonica Group] >gi|218184194|gb|EEC66621.1| hypothetical protein OsI_32863 [Oryza sativa Indica Group] >gi|222612505|gb|EEE50637.1| hypothetical protein OsJ_30850 [Oryza sativa Japoni…	NP_001064233	0	93	898.656	512	478	K05288	0.23	0.05	0	0.0297218	0.000390825	0
Contig_24608	hypothetical protein [Oryza sativa Japonica Group]	2274	PREDICTED: mucin-19-like [Oryza brachyantha]	XP_006649102	7.45992e-48	82	188.348	219	181		0.45	1.25	0.57	0.0491398	0	0
Contig_15615	retrotransposon ty1-copia subclass	2960	retrotransposon protein, putative, Ty1-copia sub-class [Oryza sativa Japonica Group] >gi|77548751|gb|ABA91548.1| retrotransposon protein, putative, Ty1-copia subclass [Oryza sativa Japonica Group]	AAX92941	0	85	530.02	342	292	K12619	0	0	0.29	0	3.57e-05	3.57e-05
Contig_10555	---NA---	3573	putative protein kinase Xa21, receptor type precursor [Oryza sativa Japonica Group]	BAD72441	0	84	1170.61	878	739		0	0.38	0.05	5.19e-06	0	0.00261227
Contig_37937	Os03g0816000 [Oryza sativa Japonica Group]	1218	hypothetical protein [Oryza sativa Japonica Group]	AAO60024	5.63889e-94	98	297.745	145	143		0	0.62	1.72	0.000290613	5.22e-08	0.0476789
Contig_28648	hydroxymethylglutaryl coenzyme a synthase	2028	Os08g0544900 [Oryza sativa Japonica Group] >gi|42408555|dbj|BAD09733.1| putative hydroxymethylglutaryl coenzyme A synthase [Oryza sativa Japonica Group] >gi|113624379|dbj|BAF24324.1| Os08g0544900 [Oryza sativa Japonica Group] >gi|215736854|dbj|BAG95783.1| unnamed protein product [Oryza sativa Japonica Group] >gi|222640963|gb|EEE69095.1| hypothetical protein OsJ_28159 [Oryza sativa Japonica Group]	NP_001062410	0	96	640.573	327	316	K01641	18.08	51.84	23.84	0.0232826	0	0
Contig_18030	---NA---	2750	hypothetical protein OsJ_24594 [Oryza sativa Japonica Group]	EEE67337	0	86	911.368	691	600		2.93	12.93	7.9	0.00192928	0.0346899	0
Contig_35517	helix-loop-helix dna-binding domain containing protein	1520	Putative bHLH transcription factor [Oryza sativa Japonica Group] >gi|108706976|gb|ABF94771.1| Helix-loop-helix DNA-binding domain containing protein [Oryza sativa Japonica Group]	AAM27466	3.9235e-139	88	421.009	294	259		0.12	3.41	0.76	1.2e-07	0.00470104	0.00341672
Contig_21985	Os09g0509400 [Oryza sativa Japonica Group]	2453	Os09g0509400 [Oryza sativa Japonica Group] >gi|113631862|dbj|BAF25543.1| Os09g0509400 [Oryza sativa Japonica Group] >gi|222641893|gb|EEE70025.1| hypothetical protein OsJ_29964 [Oryza sativa Japonica Group]	NP_001063629	0	87	825.854	542	472		0.35	1.64	0.32	0.00278848	0	0.00183178
Contig_32101	staphylococcal nucleaseue family expressed	1802	Os12g0255200 [Oryza sativa Japonica Group] >gi|108862424|gb|ABA96961.2| Staphylococcal nucleaseue family protein, expressed [Oryza sativa Japonica Group] >gi|215687066|dbj|BAG90912.1| unnamed protein product [Oryza sativa Japonica Group] >gi|255670192|dbj|BAH95603.1| Os12g0255200 [Oryza sativa Japonica Group]	NP_001176875	8.36816e-124	87	386.726	237	207		0.5	3.71	2.38	0.000112523	0.0026132	0
Contig_18343	serine threonine-specific protein kinase	2725	hypothetical protein OsI_26337 [Oryza sativa Indica Group]	EAZ04194	0	90	909.827	560	508		5.26	26.53	18.03	0.000710805	0.0087349	0
Contig_9145	pentatricopeptide repeat-containing	3764	Os01g0357800 [Oryza sativa Japonica Group] >gi|53791613|dbj|BAD52960.1| pentatricopeptide (PPR) repeat-containing protein-like [Oryza sativa Japonica Group] >gi|53792343|dbj|BAD53077.1| pentatricopeptide (PPR) repeat-containing protein-like [Oryza sativa Japonica Group] >gi|113532542|dbj|BAF04925.1| Os01g0357800 [Oryza sativa Japonica Group]	NP_001043011	0	93	1458.74	803	752		0	0	0.17	0	0.00021796	0.00021796
Contig_24289	queuine trna-ribosyltransferase	2294	PREDICTED: queuine tRNA-ribosyltransferase-like isoform X1 [Oryza brachyantha] >gi|573957010|ref|XP_006660727.1| PREDICTED: queuine tRNA-ribosyltransferase-like isoform X2 [Oryza brachyantha]	XP_006660726	2.61911e-165	98	496.123	244	240	K00773	1.16	3.26	0.02	0.0346824	7.11e-08	9.34e-12
Contig_16033	hypothetical protein SORBIDRAFT_07g021600 [Sorghum bicolor]	2922	hypothetical protein OsJ_27469 [Oryza sativa Japonica Group]	EEE68767	0	93	1012.29	586	550	K01148	0.91	0.2	0.61	0.00524468	0	0.0353346
Contig_24333	set domain containing protein	2292	PREDICTED: uncharacterized protein LOC102716240 [Oryza brachyantha]	XP_006659968	0	95	554.673	283	271		0.4	0.05	0	0.00383276	2.82e-05	0
Contig_25051	pfkb type carbohydrate kinase protein family-like	2245	Os08g0566400 [Oryza sativa Japonica Group] >gi|42409089|dbj|BAD10340.1| pfkB type carbohydrate kinase protein family-like [Oryza sativa Japonica Group] >gi|113624510|dbj|BAF24455.1| Os08g0566400 [Oryza sativa Japonica Group] >gi|215695418|dbj|BAG90609.1| unnamed protein product [Oryza sativa Japonica Group]	NP_001062541	3.16358e-138	89	425.246	277	249		4.54	1.43	4.22	0.0167373	0	0.0208647
Contig_11736	p2c26_orysj ame: full=probable protein phosphatase 2c 26 short= 2c26	3433	Os02g0690500 [Oryza sativa Japonica Group] >gi|75135808|sp|Q6ZGY0.1|P2C26_ORYSJ RecName: Full=Probable protein phosphatase 2C 26; Short=OsPP2C26 [Oryza sativa Japonica Group] >gi|41052813|dbj|BAD07681.1| putative protein phosphatase 2C [Oryza sativa Japonica Group] >gi|113537322|dbj|BAF09705.1| Os02g0690500 [Oryza sativa Japonica Group] >gi|125583311|gb|EAZ24242.1| hypothetical protein OsJ_07992 …	NP_001047791	1.2866e-139	68	367.466	332	226		1.79	0.64	0.85	0.0362686	0	0
Contig_39238	zim motif family expressed	930	Os03g0181100 [Oryza sativa Japonica Group] >gi|108706516|gb|ABF94311.1| ZIM motif family protein, expressed [Oryza sativa Japonica Group] >gi|113547639|dbj|BAF11082.1| Os03g0181100 [Oryza sativa Japonica Group] >gi|215695499|dbj|BAG90690.1| unnamed protein product [Oryza sativa Japonica Group]	NP_001049168	1.3506e-44	68	161.384	198	136	K13464	415.83	1296.59	117.12	0.0143727	0.00665079	1.78e-06
Contig_24238	unknown protein [Oryza sativa Japonica Group]	2297	Os09g0570900 [Oryza sativa Japonica Group] >gi|52076090|dbj|BAD46603.1| unknown protein [Oryza sativa Japonica Group] >gi|113632223|dbj|BAF25904.1| Os09g0570900 [Oryza sativa Japonica Group] >gi|215700991|dbj|BAG92415.1| unnamed protein product [Oryza sativa Japonica Group]	NP_001063990	0	89	651.744	381	342		1.97	2.38	0	0	7.15e-11	1.73e-11
Contig_23884	nad-malate dehydrogenase	2320	putative NAD-malate dehydrogenase [Oryza sativa Japonica Group] >gi|42409486|dbj|BAD09842.1| putative NAD-malate dehydrogenase [Oryza sativa Japonica Group] >gi|125603520|gb|EAZ42845.1| hypothetical protein OsJ_27438 [Oryza sativa Japonica Group]	BAD10618	0	97	737.258	397	389	K00026	28.93	249.13	58.04	1.14e-05	0	0.00241297
Contig_2355	hak17_orysj ame: full=probable potassium transporter 17 ame: full= 17	5571	putative HAK4 [Oryza sativa Japonica Group] >gi|51536120|dbj|BAD38244.1| putative HAK4 [Oryza sativa Japonica Group]	BAD37952	1.87774e-113	97	387.882	203	197	K03549	0.12	0	0.14	0.000290613	0	7.45e-05
Contig_34709	zim motif family expressed	1600	Os03g0180900 [Oryza sativa Japonica Group] >gi|24960745|gb|AAN65439.1| Unknown protein [Oryza sativa Japonica Group] >gi|27436764|gb|AAO13483.1| Unknown protein [Oryza sativa Japonica Group] >gi|108706515|gb|ABF94310.1| ZIM motif family protein, expressed [Oryza sativa Japonica Group] >gi|113547638|dbj|BAF11081.1| Os03g0180900 [Oryza sativa Japonica Group] >gi|125542650|gb|EAY88789.1| hypothetica…	NP_001049167	8.9952e-63	71	216.083	198	141	K13464	32.64	472.83	42.44	1.38e-07	0	1.69e-06
Contig_6091	---NA---	4272	hypothetical protein OsJ_16768 [Oryza sativa Japonica Group]	EEE61987	0	93	2145.16	1186	1113	K14802	5.16	25.42	9.52	0.000828265	0	0.0391113
Contig_16950	tpa: brittle stalk-2-like protein 9	2842	H0115B09.4 [Oryza sativa Indica Group]	CAH67392	0	95	557.37	299	287		0	1.92	0.1	4.36e-11	0.00922396	6.19e-07
Contig_18193	unknown protein [Oryza sativa Japonica Group]	2737	hypothetical protein OsI_20299 [Oryza sativa Indica Group]	EEC79385	0	93	555.829	297	278		0.06	0.44	0.41	0.00402553	0.00470104	0
Contig_25418	c98a1_sorbi ame: full=cytochrome p450 98a1	2223	Os05g0494000 [Oryza sativa Japonica Group] >gi|113579473|dbj|BAF17836.1| Os05g0494000 [Oryza sativa Japonica Group] >gi|125552827|gb|EAY98536.1| hypothetical protein OsI_20449 [Oryza sativa Indica Group]	NP_001055922	0	98	983.4	512	504	K09754	37.49	103.59	63.57	0.0281058	0	0
Contig_378	transcription factor-like	7657	hypothetical protein OsI_08179 [Oryza sativa Indica Group]	EEC73653	0	86	2484.14	1598	1383	K15199	2.05	0	0.45	2.08e-15	0.00181733	6.94e-10
Contig_18481	Os01g0641800 [Oryza sativa Japonica Group]	2714	Os01g0641800 [Oryza sativa Japonica Group] >gi|113533218|dbj|BAF05601.1| Os01g0641800 [Oryza sativa Japonica Group]	NP_001043687	0	93	739.569	461	433		4.1	11.85	7.19	0.0233247	0	0
Contig_31037	---NA---	1872	PREDICTED: adenylyltransferase and sulfurtransferase MOCS3-2-like [Oryza brachyantha]	XP_006648681	0	97	739.569	401	389	K11996	2.98	1.08	2.66	0.039726	0	0
Contig_327	---NA---	7791	hypothetical protein OsJ_22091 [Oryza sativa Japonica Group]	EEE66074	0	89	2467.19	1581	1415		1.93	0.65	1.03	0.0218491	0	0
Contig_883	---NA---	6737	PREDICTED: pantothenate kinase 2-like [Oryza brachyantha]	XP_006660887	0	99	1659.81	859	852	K09680	0.92	9.3	1.57	4e-06	0	0.000273783
Contig_14903	msp domain containing expressed	3035	PREDICTED: vesicle-associated protein 1-1-like [Oryza brachyantha]	XP_006661932	5.56015e-108	94	348.591	236	223		1.18	0.39	0	0.033277	6.41e-10	6.32e-06
Contig_30546	hypothetical protein OsJ_17840 [Oryza sativa Japonica Group]	1904	PREDICTED: random slug protein 5-like [Oryza brachyantha]	XP_006654183	4.00094e-157	95	465.307	245	233		6.22	6.87	1.96	0	0.0150796	0.0104584
Contig_1809	hypothetical protein SORBIDRAFT_08g009520 [Sorghum bicolor]	5898	putative polyprotein [Zea mays]	AAL75999	0	85	1739.93	1186	1016		0.82	0	0.42	1.29e-10	0	1.32e-08
Contig_26518	flavin-containing monooxygenase family expressed	2154	Os10g0553800 [Oryza sativa Japonica Group] >gi|78708996|gb|ABB47971.1| flavin-containing monooxygenase family protein, putative, expressed [Oryza sativa Japonica Group] >gi|113639870|dbj|BAF27175.1| Os10g0553800 [Oryza sativa Japonica Group] >gi|215767983|dbj|BAH00212.1| unnamed protein product [Oryza sativa Japonica Group]	NP_001065338	0	83	677.167	492	413		0	1.41	0.65	7.83e-09	1.22e-06	0
Contig_35105	hypothetical protein SORBIDRAFT_03g012600 [Sorghum bicolor]	1564	hypothetical protein OsI_11013 [Oryza sativa Indica Group]	EEC74977	0	90	629.787	364	331	K13510	0.8	0.66	0.25	0	0.0442626	0
Contig_30968	mitochondrial energy transfer protein	1877	Os08g0520000 [Oryza sativa Japonica Group] >gi|42408519|dbj|BAD09698.1| putative mitochondrial energy transfer protein [Oryza sativa Japonica Group] >gi|42409167|dbj|BAD10433.1| putative mitochondrial energy transfer protein [Oryza sativa Japonica Group] >gi|113624233|dbj|BAF24178.1| Os08g0520000 [Oryza sativa Japonica Group] >gi|125562209|gb|EAZ07657.1| hypothetical protein OsI_29910 [Oryza sati…	NP_001062264	0	95	641.343	342	328	K14684	2.46	29.3	12.93	1.01e-06	0.000618052	0
Contig_8322	Os07g0481000 [Oryza sativa Japonica Group]	3897	Os07g0481000 [Oryza sativa Japonica Group] >gi|113611176|dbj|BAF21554.1| Os07g0481000 [Oryza sativa Japonica Group] >gi|215701040|dbj|BAG92464.1| unnamed protein product [Oryza sativa Japonica Group] >gi|222637030|gb|EEE67162.1| hypothetical protein OsJ_24245 [Oryza sativa Japonica Group]	NP_001059640	0	90	611.683	374	337		0	0	0.56	0	4.09e-08	4.09e-08
Contig_30505	beta-carotene hydroxylase	1907	hypothetical protein OsI_34454 [Oryza sativa Indica Group]	EAY79324	2.908e-105	91	332.413	265	243	K15746	20.88	48.63	15.64	0	0	0.0174898
Contig_23728	uncharacterized protein family upf0005 containing expressed	2331	hypothetical protein OsI_34737 [Oryza sativa Indica Group]	EEC67484	2.17384e-112	96	363.614	212	204		0.4	0	0	5.79e-05	2.82e-05	0
Contig_21917	Os02g0210800, partial [Oryza sativa Japonica Group]	2459	Os02g0210800 [Oryza sativa Japonica Group] >gi|255670713|dbj|BAH91582.1| Os02g0210800, partial [Oryza sativa Japonica Group]	NP_001172853	6.0792e-108	90	341.273	199	181		0.58	0	0	3.54e-06	1.22e-06	0
Contig_36571	syntaxin of plants 52	1405	PREDICTED: syntaxin-52-like [Oryza brachyantha]	XP_006659260	1.03385e-152	96	446.047	232	223	K08503	4.94	0.78	1.51	0.000420291	0.0148222	0
Contig_29922	---NA---	1946	PREDICTED: DNA mismatch repair protein MSH4-like [Oryza brachyantha]	XP_006658562	0	94	707.983	377	355	K08740	0	0.2	0	0.00614931	0	0.00416566
Contig_23971	endo-beta- -glucanase precursor	2314	PREDICTED: endoglucanase 7-like [Oryza brachyantha]	XP_006647861	0	93	828.165	536	500		14.82	36.94	13.08	0.0480906	0	0.0293109
Contig_30070	guanine nucleotide-binding protein alpha-1 subunit	1936	PREDICTED: guanine nucleotide-binding protein alpha-1 subunit-like [Oryza brachyantha]	XP_006656002	0	98	624.009	310	305	K04640	0	0.17	0.35	0	0.000164799	0
Contig_28472	expressed protein [Oryza sativa Japonica Group]	2040	Unknown protein [Oryza sativa Japonica Group] >gi|31430911|gb|AAP52763.1| expressed protein [Oryza sativa Japonica Group] >gi|125574336|gb|EAZ15620.1| hypothetical protein OsJ_31028 [Oryza sativa Japonica Group] >gi|215767793|dbj|BAH00022.1| unnamed protein product [Oryza sativa Japonica Group]	AAM18168	0	90	622.854	468	423		1.04	0.15	0.91	0.00147798	0	0.00358329
Contig_7029	---NA---	4111	hypothetical protein OsI_20440 [Oryza sativa Indica Group]	EAY98528	0	84	1446.41	975	825		0	0.39	0	1.45e-06	0	7.45e-07
Contig_32826	annexin p35	1750	Os02g0753800 [Oryza sativa Japonica Group] >gi|46390136|dbj|BAD15571.1| putative annexin P35 [Oryza sativa Japonica Group] >gi|46805936|dbj|BAD17230.1| putative annexin P35 [Oryza sativa Japonica Group] >gi|113537680|dbj|BAF10063.1| Os02g0753800 [Oryza sativa Japonica Group] >gi|222623690|gb|EEE57822.1| hypothetical protein OsJ_08419 [Oryza sativa Japonica Group]	NP_001048149	0	97	582.022	314	307		91.62	103.79	37.61	0	0	0.032769
Contig_20364	---NA---	2573	hypothetical protein OsJ_30285 [Oryza sativa Japonica Group]	EEE70198	0	78	931.398	635	497	K16250	4.77	0.6	3.93	5.25e-05	0	0.00017151
Contig_3980	tubby-like f-box protein 12-like isoform x2	4805	hypothetical protein OsI_27490 [Oryza sativa Indica Group]	EEC82763	0	92	721.85	446	412		0	12.75	0.03	3.24e-21	0	3.19e-18
Contig_4372	pentatricopeptide repeat-containing	4688	Os01g0819800 [Oryza sativa Japonica Group] >gi|21104789|dbj|BAB93376.1| pentatricopeptide (PPR) repeat-containing protein-like [Oryza sativa Japonica Group] >gi|113534174|dbj|BAF06557.1| Os01g0819800 [Oryza sativa Japonica Group]	NP_001044643	0	89	942.569	629	560		1.27	5.71	1.57	0.00172298	0	0.00765721
Contig_34112	expressed protein [Oryza sativa Japonica Group]	1653	PREDICTED: arginine/serine-rich coiled-coil protein 2-like [Oryza brachyantha]	XP_006661883	1.28917e-155	90	462.611	337	305		3.09	0	1.66	8.12e-11	0	5.8e-09
Contig_27535	ser-thr protein expressed	2095	Os03g0294800 [Oryza sativa Japonica Group] >gi|108707632|gb|ABF95427.1| ser-thr protein kinase, putative, expressed [Oryza sativa Japonica Group] >gi|113548291|dbj|BAF11734.1| Os03g0294800 [Oryza sativa Japonica Group] >gi|222624739|gb|EEE58871.1| hypothetical protein OsJ_10471 [Oryza sativa Japonica Group]	NP_001049820	0	84	793.882	526	447		20.19	9.96	7.94	0	0.0437666	0
Contig_25762	retrotransposon expressed	2200	hypothetical protein OsJ_00799 [Oryza sativa Japonica Group]	EAZ10956	0	89	770	461	411		6.33	15.82	7.45	0.048832	0	0
Contig_26701	OSJNBa0011J08.7 [Oryza sativa Japonica Group]	2144	hypothetical protein OsJ_15880 [Oryza sativa Japonica Group]	EAZ31728	5.50201e-144	94	435.647	310	292	K15746	35.11	59.77	20.33	0	0	0.0235647
Contig_5747	hypothetical protein OsI_05535 [Oryza sativa Indica Group]	4337	hypothetical protein [Oryza sativa Japonica Group] >gi|125537760|gb|EAY84155.1| hypothetical protein OsI_05535 [Oryza sativa Indica Group] >gi|125580524|gb|EAZ21455.1| hypothetical protein OsJ_05057 [Oryza sativa Japonica Group]	BAD07831	0	92	767.689	440	409		0.09	0.36	0.24	0.0201887	0	0
Contig_38866	unknown protein [Oryza sativa Japonica Group]	1032	Os05g0323400 [Oryza sativa Japonica Group] >gi|55168269|gb|AAV44135.1| unknown protein [Oryza sativa Japonica Group] >gi|55168308|gb|AAV44174.1| unknown protein [Oryza sativa Japonica Group] >gi|255676245|dbj|BAH93078.1| Os05g0323400 [Oryza sativa Japonica Group]	NP_001174350	2.17442e-32	88	126.331	75	66		0.71	0	0.94	0.00021796	0	1.8e-05
Contig_23435	Os09g0379300 [Oryza sativa Japonica Group]	2350	hypothetical protein OsI_31174 [Oryza sativa Indica Group]	EAZ08909	0	87	615.92	436	380		1.39	5.93	2.27	0.00282228	0	0.0472192
Contig_1350	---NA---	6170	hypothetical protein OsJ_18189 [Oryza sativa Japonica Group]	EEE63377	0	95	2627.82	1514	1444	K03348	0.47	0.67	0.13	0	0.0135666	0.0018665
Contig_19374	tpa: brittle stalk-2-like protein 9	2646	H0115B09.4 [Oryza sativa Indica Group]	CAH67392	0	88	596.275	356	315		0.05	0	0.15	0	0	0.00286389
Contig_25043	hypothetical protein ZEAMMB73_942934 [Zea mays]	2245	PREDICTED: mitochondrial substrate carrier family protein ucpB-like [Oryza brachyantha]	XP_006664603	6.61742e-117	93	235.343	139	130	K15104	0.08	0.41	0.1	0.019615	0	0.0323089
Contig_14327	hypothetical protein SORBIDRAFT_05g024070 [Sorghum bicolor]	3100	hypothetical protein SORBIDRAFT_05g024070 [Sorghum bicolor] >gi|241935671|gb|EES08816.1| hypothetical protein SORBIDRAFT_05g024070 [Sorghum bicolor]	XP_002449828	3.17811e-23	57	116.701	166	96		0.24	0	0.2	0.00021796	0	0.000290613
Contig_4489	pentatricopeptide repeat-containing protein chloroplastic-like isoform x2	4656	Os04g0684500 [Oryza sativa Japonica Group] >gi|113565881|dbj|BAF16224.1| Os04g0684500 [Oryza sativa Japonica Group]	NP_001054310	0	98	1046.19	560	550		2.43	0.04	1.91	1.07e-10	0	7.07e-10
Contig_13191	unknown protein [Oryza sativa Japonica Group]	3239	Os07g0546100 [Oryza sativa Japonica Group] >gi|33146526|dbj|BAC79672.1| unknown protein [Oryza sativa Japonica Group] >gi|50509236|dbj|BAD30512.1| unknown protein [Oryza sativa Japonica Group] >gi|113611456|dbj|BAF21834.1| Os07g0546100 [Oryza sativa Japonica Group]	NP_001059920	0	87	564.303	358	312		0.22	0	0.09	0.000290613	0	0.0140787
Contig_7896	---NA---	3966	PREDICTED: probable serine/threonine-protein kinase GCN2-like isoform X2 [Oryza brachyantha]	XP_006652453	0	92	1998.79	1118	1032	K16196	0.34	0	0.31	6.32e-06	0	3.54e-06
Contig_12030	k+ channel protein	3395	hypothetical protein OsI_00861 [Oryza sativa Indica Group]	EEC70154	0	96	1082.78	566	549		0.19	0	0	0.000530405	0.000290613	0
Contig_38549	---NA---	1107	oxidoreductase, aldo/keto reductase family protein, expressed [Oryza sativa Japonica Group]	ABA95092	2.04541e-158	96	261.922	132	128		3.11	0	2.36	2.71e-09	0	8.67e-09
Contig_26139	aspartate kinase	2177	aspartate kinase [Oryza sativa]	BAA95630	4.68936e-102	98	328.946	170	168	K00928	0.16	0.43	0.63	0	0.0251215	0
Contig_5271	transposon unclassified	4441	hypothetical protein OsJ_25477 [Oryza sativa Japonica Group]	EEE67763	0	72	543.888	451	329		0.95	0.41	0.26	0	0.00949537	0
Contig_21967	Os03g0802150 [Oryza sativa Japonica Group]	2454	hypothetical protein OsJ_12991 [Oryza sativa Japonica Group]	EEE60116	0	86	624.78	387	333		0.6	3.9	3.14	0.000209315	0.000989041	0
Contig_4059	probable protein kinase	4778	hypothetical protein OsI_14766 [Oryza sativa Indica Group]	EAY92971	0	81	1093.18	837	678		8.39	0	9.63	2.15e-19	0	1.42e-20
Contig_16582	hypothetical protein SORBIDRAFT_10g024340 [Sorghum bicolor]	2874	hypothetical protein OsJ_21980 [Oryza sativa Japonica Group]	EEE66020	1.11544e-148	97	458.373	243	237	K14662	0	0	2.41	0	1.28e-12	1.33e-12
Contig_32895	hmgi y protein	1746	HMGI/Y protein [Zea mays] >gi|11544762|emb|CAB40848.2| HMGI/Y protein [Zea mays]	NP_001105938	2.94183e-40	75	155.221	183	138		3.24	0.63	2.62	0.00165456	0	0.00439829
Contig_34946	---NA---	1578	PREDICTED: G-type lectin S-receptor-like serine/threonine-protein kinase SD1-13-like [Setaria italica]	XP_004979928	7.07905e-154	71	461.455	413	294	K04733	1.06	0.59	0.05	0	1.29e-05	0.000921321
Contig_4508	---NA---	4650	unnamed protein product [Oryza sativa Japonica Group]	BAH01414	0	93	1792.7	1036	966		0.03	0	0.33	0	0.000436421	6.35e-07
Contig_27970	hypothetical protein OsI_16879 [Oryza sativa Indica Group]	2071	OSIGBa0106P14.1 [Oryza sativa Indica Group] >gi|125549241|gb|EAY95063.1| hypothetical protein OsI_16879 [Oryza sativa Indica Group]	CAH67611	0	96	666.381	349	337		26.18	75.72	12.72	0.0220754	0	0.000256282
Contig_12862	heavy metal transporter 3	3281	PREDICTED: cadmium/zinc-transporting ATPase HMA2-like [Oryza brachyantha]	XP_006658417	0	86	1126.31	881	758	K01534	6.75	21.91	6.59	0.0117918	0	0.0120868
Contig_11253	putative ankyrin-kinase [Oryza sativa Japonica Group]	3490	Os01g0892800 [Oryza sativa Japonica Group] >gi|57899798|dbj|BAD87543.1| putative ankyrin-kinase [Oryza sativa Japonica Group] >gi|113534594|dbj|BAF06977.1| Os01g0892800 [Oryza sativa Japonica Group] >gi|215712398|dbj|BAG94525.1| unnamed protein product [Oryza sativa Japonica Group] >gi|218189515|gb|EEC71942.1| hypothetical protein OsI_04756 [Oryza sativa Indica Group]	NP_001045063	0	99	661.759	322	319		2.24	3.09	0.88	0	0.0499959	0.0107967
Contig_3897	protein kinase domain containing expressed	4831	Protein kinase domain containing protein, expressed [Oryza sativa Japonica Group] >gi|108863039|gb|ABG22114.1| Protein kinase domain containing protein, expressed [Oryza sativa Japonica Group]	ABA99626	0	90	750.74	671	610	K08827	0.22	0.64	0.18	0.0378779	0	0.0163818
Contig_6445	uncharacterized protein family upf0005 containing expressed	4205	Os10g0572100 [Oryza sativa Japonica Group] >gi|19225006|gb|AAL86482.1|AC077693_21 hypothetical protein [Oryza sativa Japonica Group] >gi|31433620|gb|AAP55112.1| Uncharacterized protein family UPF0005 containing protein, expressed [Oryza sativa Japonica Group] >gi|113639993|dbj|BAF27298.1| Os10g0572100 [Oryza sativa Japonica Group] >gi|222613315|gb|EEE51447.1| hypothetical protein OsJ_32545 [Oryza…	NP_001065461	0	90	952.97	568	515		0	0.11	0	0.00286389	0	0.00199605
Contig_31050	---NA---	1871	hypothetical protein OsI_04577 [Oryza sativa Indica Group]	EAY76625	1.25235e-66	53	176.792	260	139		2.72	2.01	16.08	0	0.000260789	2.31e-05
Contig_3419	Os09g0562600 [Oryza sativa Japonica Group]	5032	PREDICTED: wall-associated receptor kinase 3-like [Oryza brachyantha]	XP_006660980	0	87	1027.31	654	572		0	0.08	0	0.00614931	0	0.00416566
Contig_287	transcription factor-like	7903	hypothetical protein OsI_08179 [Oryza sativa Indica Group]	EEC73653	0	84	2492.23	1662	1410	K15199	0	0	0.09	0	0.000125561	0.000125561
Contig_26819	---NA---	2136	PREDICTED: uncharacterized protein LOC102719451 [Oryza brachyantha]	XP_006665083	0	89	597.816	352	315		0.91	0.95	2.56	0	0.0348569	0.0386941
Contig_20616	hypothetical protein OsJ_26326 [Oryza sativa Japonica Group]	2552	PREDICTED: solanesyl-diphosphate synthase 1, mitochondrial-like [Oryza brachyantha]	XP_006659203	3.47742e-83	95	281.952	166	159	K14066	3.96	1.14	3	0.0104839	0	0.0395699
Contig_280	hypothetical protein OsI_19330 [Oryza sativa Indica Group]	7943	PREDICTED: acetyl-CoA carboxylase 2-like [Oryza brachyantha]	XP_006654231	0	97	4416.3	2323	2256	K11262	4.54	15.62	5.54	0.00823488	0	0.0294443
Contig_31995	notchless protein homolog isoform x2	1810	PREDICTED: notchless protein homolog [Oryza brachyantha]	XP_006663572	0	92	900.197	482	446	K14855	1.44	0.22	1.28	0.000953685	0	0.0021204
Contig_21292	---NA---	2503	hypothetical protein OsI_27722 [Oryza sativa Indica Group]	EEC82863	0	94	707.597	399	376		0	0.56	0.07	3.54e-06	0	0.00100519
Contig_32657	Os04g0196500 [Oryza sativa Japonica Group]	1762	OSJNBb0046P18.1 [Oryza sativa Japonica Group]	CAE03285	4.58265e-38	84	160.999	105	89		0.14	0.85	0.26	0.00404627	0	0.0473359
Contig_18071	transposon mutator sub-class	2746	transposon protein, putative, Mutator sub-class [Oryza sativa Japonica Group]	ABA91313	9.18581e-177	91	451.44	245	224		0.37	0	0.47	2.82e-05	0	2.05e-06
Contig_30772	orphans transcription partial	1889	PREDICTED: uncharacterized protein LOC101754054 [Setaria italica]	XP_004981393	7.02076e-47	65	152.91	139	91		1.22	0.28	0.38	0.00655365	0.0293609	0
Contig_16322	---NA---	2899	ATP-dependent DNA helicase, RecQ family protein, expressed [Oryza sativa Japonica Group]	ABA95538	0	92	828.165	451	418	K10899	0.08	0	0.36	0	0.0201657	9.48e-06
Contig_30971	diacylglycerol kinase-like	1876	Os02g0787800 [Oryza sativa Japonica Group] >gi|47497758|dbj|BAD19858.1| diacylglycerol kinase-like [Oryza sativa Japonica Group] >gi|113537876|dbj|BAF10259.1| Os02g0787800 [Oryza sativa Japonica Group]	NP_001048345	0	95	771.926	469	448		1.8	7.61	1.9	0.00292549	0	0.00462026
Contig_24257	small rna degrading nuclease 5-like isoform x2	2296	exonuclease family protein, putative, expressed [Oryza sativa Japonica Group]	ABA96019	0	91	1045.8	593	540	K14570	0.86	0	0	2.57e-07	8.64e-08	0
Contig_21215	tpa: brittle stalk-2-like protein 9	2510	H0115B09.4 [Oryza sativa Indica Group]	CAH67392	0	89	630.558	370	331		0.17	1.33	0.25	0.000310413	0	0.00226773
Contig_21648	csle2_orysj ame: full=cellulose synthase-like protein e2 ame: full= sle2	2477	hypothetical protein OsJ_08209 [Oryza sativa Japonica Group]	EEE57722	0	95	944.495	486	466		2.9	7.53	5.55	0.0419297	0	0
Contig_36483	unknown [Zea mays]	1416	PREDICTED: OTU domain-containing protein DDB_G0284757-like [Oryza brachyantha]	XP_006652239	1.22359e-73	97	229.18	127	124		0	0	2.06	0	3.26e-09	3.26e-09
Contig_31332	hypothetical protein LOC_Os11g05280 [Oryza sativa Japonica Group]	1854	hypothetical protein OsI_37471 [Oryza sativa Indica Group]	EAY82264	3.29327e-105	78	333.183	330	260		1.79	5.19	2.65	0.0262437	0	0
Contig_3566	uncharacterized protein loc101786810 isoform x2	4969	hypothetical protein SORBIDRAFT_07g000645 [Sorghum bicolor] >gi|241940058|gb|EES13203.1| hypothetical protein SORBIDRAFT_07g000645 [Sorghum bicolor]	XP_002443708	0	69	698.353	650	454		0.38	0	0	4e-07	1.47e-07	0
Contig_9762	trehalose-6-phosphate synthase phosphatase	3675	hypothetical protein OsI_03737 [Oryza sativa Indica Group]	EEC71477	0	94	1625.91	906	860	K16055	0.09	2.74	0.34	7.73e-09	0.0202064	5.32e-05
Contig_31984	expressed protein [Oryza sativa Japonica Group]	1810	Hypothetical protein [Oryza sativa Japonica Group] >gi|31431996|gb|AAP53695.1| expressed protein [Oryza sativa Japonica Group]	AAK98682	1.08097e-91	73	300.442	426	312		69.53	26.9	40.62	0.039912	0	0
Contig_33321	---NA---	1716	hypothetical protein OsJ_35422 [Oryza sativa Japonica Group]	EEE52866	1.50043e-35	84	148.288	88	74		0.02	0.18	0.31	0	0.00406644	0
Contig_25497	f-box protein family-like protein	2218	hypothetical protein OsJ_27583 [Oryza sativa Japonica Group]	EAZ42996	1.12776e-142	80	284.263	209	168		0.31	0	0.07	0.000390825	0.042606	0
Contig_10750	serine threonine-specific receptor protein kinase-like	3551	Os09g0355400 [Oryza sativa Japonica Group] >gi|50252836|dbj|BAD29069.1| serine/threonine-specific receptor protein kinase-like [Oryza sativa Japonica Group] >gi|52075597|dbj|BAD46707.1| serine/threonine-specific receptor protein kinase-like [Oryza sativa Japonica Group] >gi|113631198|dbj|BAF24879.1| Os09g0355400 [Oryza sativa Japonica Group] >gi|215704666|dbj|BAG94294.1| unnamed protein product […	NP_001062965	0	89	1079.32	673	603		0.22	0.18	0	0	9.64e-05	0.000390825
Contig_8233	subtilase family expressed	3911	PREDICTED: cucumisin-like [Oryza brachyantha]	XP_006662913	5.31951e-179	95	560.451	296	283		0.01	0.1	0.06	0.0399705	0	0
Contig_22746	---NA---	2398	PREDICTED: probable serine protease EDA2-like [Oryza brachyantha]	XP_006661948	0	83	630.172	430	360		2.32	9.09	0.57	0.004353	0.00539979	2.28e-07
Contig_36229	aaa-type atpase	1443	PREDICTED: probable mitochondrial chaperone BCS1-A-like [Oryza brachyantha]	XP_006654863	2.70142e-139	90	281.182	159	144	K08900	0	0.53	0.3	0.00021796	0.00199605	0
Contig_21481	map kinase activating protein	2491	PREDICTED: transmembrane protein 184C-like [Oryza brachyantha]	XP_006647665	0	98	956.436	475	468		5.66	16.4	5.07	0.0226857	0	0.0143731
Contig_23368	hypothetical protein OsJ_17934 [Oryza sativa Japonica Group]	2354	PREDICTED: uncharacterized protein LOC102709083 [Oryza brachyantha]	XP_006655168	1.3644e-99	84	234.572	148	125	K07052	0.2	0.05	0	0	0.00199605	0
Contig_26473	tigr00027 family expressed	2157	hypothetical protein OsI_13709 [Oryza sativa Indica Group]	EEC76260	2.2869e-141	96	428.328	213	205		21.86	8.74	6.87	0.0480582	0.0131748	0
Contig_13155	unknown protein [Oryza sativa Japonica Group]	3244	Os01g0684200 [Oryza sativa Japonica Group] >gi|56784886|dbj|BAD82157.1| unknown protein [Oryza sativa Japonica Group] >gi|56784980|dbj|BAD82510.1| unknown protein [Oryza sativa Japonica Group] >gi|113533422|dbj|BAF05805.1| Os01g0684200 [Oryza sativa Japonica Group] >gi|215741257|dbj|BAG97752.1| unnamed protein product [Oryza sativa Japonica Group]	NP_001043891	1.03528e-101	91	338.191	205	187	K14137	0.25	0	0	0.000125561	5.79e-05	0
Contig_32596	RNA-binding protein-like [Oryza sativa Japonica Group]	1765	Os06g0151200 [Oryza sativa Japonica Group] >gi|55296621|dbj|BAD69323.1| RNA-binding protein-like [Oryza sativa Japonica Group] >gi|55297274|dbj|BAD69059.1| RNA-binding protein-like [Oryza sativa Japonica Group] >gi|113594867|dbj|BAF18741.1| Os06g0151200 [Oryza sativa Japonica Group] >gi|215697009|dbj|BAG91003.1| unnamed protein product [Oryza sativa Japonica Group]	NP_001056827	4.23254e-130	87	395.201	300	262		0.71	2.14	1.2	0.0282685	0	0
Contig_17008	hypothetical protein OsI_03353 [Oryza sativa Indica Group]	2838	E3 ubiquitin-protein ligase RLIM [Aegilops tauschii]	EMT25614	2.29928e-100	89	327.405	243	218		0	2.3	0.7	9.12e-12	8.64e-08	0.0167531
Contig_39724	Os02g0191600 [Oryza sativa Japonica Group]	670	Os02g0191600 [Oryza sativa Japonica Group] >gi|255670679|dbj|BAF08072.2| Os02g0191600 [Oryza sativa Japonica Group]	NP_001046158	2.44823e-66	85	215.312	180	153		0.21	1.82	0.91	0.00194758	0	0
Contig_18910	mad57_orysj ame: full=mads-box transcription factor 57 ame: full= 57	2683	MADS box protein-like protein [Oryza sativa Japonica Group]	AAO72601	2.42592e-87	96	290.041	155	149		1.93	0.52	1.21	0.00990864	0	0
Contig_14179	pot family expressed	3117	PREDICTED: peptide transporter PTR3-A-like [Oryza brachyantha]	XP_006661849	7.47605e-159	90	495.352	278	252		8.99	2.99	4.75	0.0189729	0	0
Contig_33430	nuclear ribonuclease z	1708	PREDICTED: nuclear ribonuclease Z-like, partial [Oryza brachyantha]	XP_006651073	5.88539e-112	78	347.436	246	192	K00784	3.53	0.16	2.96	3.4e-07	0	8.83e-07
Contig_34102	zds_maize ame: full=zeta-carotene chloroplastic chromoplastic ame: full= -di-cis-zeta-carotene desaturase ame: full=carotene -desaturase flags: precursor	1654	zeta-carotene desaturase, chloroplastic/chromoplastic [Zea mays] >gi|17367864|sp|Q9ZTP4.1|ZDS_MAIZE RecName: Full=Zeta-carotene desaturase, chloroplastic/chromoplastic; AltName: Full=9,9'-di-cis-zeta-carotene desaturase; AltName: Full=Carotene 7,8-desaturase; Flags: Precursor [Zea mays] >gi|4105563|gb|AAD02462.1| zeta-carotene desaturase precursor [Zea mays] >gi|56462566|gb|AAV91511.1| zeta-carot…	NP_001105609	6.77196e-18	82	60.077	41	34	K00514	2.89	12.77	3.95	0.00205043	0	0.0154846
Contig_14382	flavin-containing monooxygenase	3094	Os06g0203200 [Oryza sativa Japonica Group] >gi|51091274|dbj|BAD35981.1| putative flavin-containing monooxygenase [Oryza sativa Japonica Group] >gi|113595124|dbj|BAF18998.1| Os06g0203200 [Oryza sativa Japonica Group] >gi|125554460|gb|EAZ00066.1| hypothetical protein OsI_22073 [Oryza sativa Indica Group] >gi|125596404|gb|EAZ36184.1| hypothetical protein OsJ_20497 [Oryza sativa Japonica Group]	NP_001057084	1.78157e-92	85	285.034	196	168		0	0	0.1	0	0.00922396	0.00922396
Contig_18520	cyclin-dependent kinase b1-1	2712	RecName: Full=Cyclin-dependent kinase B1-1; Short=CDKB1;1; Short=CDKB;1 [Oryza sativa Japonica Group] >gi|21952860|dbj|BAC06275.1| putative cyclin-dependent kinase B1-1 [Oryza sativa Japonica Group] >gi|94467444|dbj|BAE93883.1| cyclin-dependent kinase [Oryza sativa Japonica Group] >gi|222619677|gb|EEE55809.1| hypothetical protein OsJ_04403 [Oryza sativa Japonica Group]	Q8L4P8	0	99	613.609	302	299	K07760	0.01	0.67	0.07	4.42e-06	0	0.000415922
Contig_23194	pentatricopeptide repeat-containing	2366	hypothetical protein OsJ_29332 [Oryza sativa Japonica Group]	EAZ44705	0	92	747.273	499	462		0.16	0.49	0.57	0	0.0340197	0
Contig_28359	f-box domain containing expressed	2047	hypothetical protein OsI_34223 [Oryza sativa Indica Group]	EEC67261	0	98	648.662	321	316		31.79	147.12	58.15	0.00122073	0	0
Contig_38596	ribosomal protein l29	1099	PREDICTED: 39S ribosomal protein L47, mitochondrial-like [Oryza brachyantha]	XP_006655739	1.59552e-60	99	203.371	111	110	K17428	4.32	9.51	2.62	0	0	0.00849646
Contig_35659	elmo domain-containing protein a-like isoform x2	1506	Os12g0126200 [Oryza sativa Japonica Group] >gi|77553554|gb|ABA96350.1| Protein of unknown function, DUF609 containing protein, expressed [Oryza sativa Japonica Group] >gi|77553555|gb|ABA96351.1| Protein of unknown function, DUF609 containing protein, expressed [Oryza sativa Japonica Group] >gi|113648555|dbj|BAF29067.1| Os12g0126200 [Oryza sativa Japonica Group] >gi|215712258|dbj|BAG94385.1| unnam…	NP_001066048	2.24116e-140	94	419.083	239	227		0.07	0.01	0.66	0	0.00276276	1.45e-05
Contig_6082	unnamed protein product [Oryza sativa Japonica Group]	4273	prolyl carboxypeptidase like protein, putative, expressed [Oryza sativa Japonica Group] >gi|215706481|dbj|BAG93337.1| unnamed protein product [Oryza sativa Japonica Group]	ABB47878	0	92	626.706	382	352		0.08	0	0.56	0.00922396	0.00111705	1.83e-08
Contig_15212	protein kinase g11a	3002	Os09g0258500 [Oryza sativa Japonica Group] >gi|48716231|dbj|BAD23437.1| putative protein kinase G11A [Oryza sativa Japonica Group] >gi|48717063|dbj|BAD23751.1| putative protein kinase G11A [Oryza sativa Japonica Group] >gi|113630933|dbj|BAF24614.1| Os09g0258500 [Oryza sativa Japonica Group]	NP_001062700	0	90	897.116	574	517	K08286	4.17	14.23	5.99	0.00916455	0	0
Contig_19246	unknown protein [Oryza sativa Japonica Group]	2655	Os02g0697200 [Oryza sativa Japonica Group] >gi|41052947|dbj|BAD07857.1| unknown protein [Oryza sativa Japonica Group] >gi|41053211|dbj|BAD08173.1| unknown protein [Oryza sativa Japonica Group] >gi|113537348|dbj|BAF09731.1| Os02g0697200 [Oryza sativa Japonica Group] >gi|215736894|dbj|BAG95823.1| unnamed protein product [Oryza sativa Japonica Group] >gi|215765307|dbj|BAG87004.1| unnamed protein pro…	NP_001047817	0	90	601.668	347	314		3.49	5.45	1.25	0	0.0322539	0.00282567
Contig_25571	small rna degrading nuclease 5-like isoform x2	2213	exonuclease family protein, putative, expressed [Oryza sativa Japonica Group]	ABA96019	0	97	581.637	309	302	K14570	1.77	1.01	0.24	0	0.000238172	0.00784081
Contig_3329	ftsh5_orysj ame: full=atp-dependent zinc metalloprotease ftsh mitochondrial short= 5 flags: precursor	5077	PREDICTED: ATP-dependent zinc metalloprotease FTSH 5, mitochondrial-like [Oryza brachyantha]	XP_006644303	0	98	1204.12	672	662	K08955	1.92	1.15	8.54	0	0.00172789	3.7e-05
Contig_38033	hypothetical protein [Oryza sativa Japonica Group]	1203	hypothetical protein [Oryza sativa Japonica Group] >gi|56202350|dbj|BAD73830.1| hypothetical protein [Oryza sativa Japonica Group]	BAD73431	3.93443e-54	86	192.2	166	143		2.29	0.3	0	0.000423146	5.26e-09	0.00614931
Contig_29266	nts2 protein	1989	PREDICTED: magnesium transporter NIPA2-like [Oryza brachyantha]	XP_006645092	3.57457e-97	84	312.383	210	177		1.47	0	0	1.07e-08	3.58e-09	0
Contig_26952	s-adenosylmethionine synthetase 1	2128	RecName: Full=S-adenosylmethionine synthase 2; Short=AdoMet synthase 2; AltName: Full=Methionine adenosyltransferase 2; Short=MAT 2 [Oryza sativa Japonica Group] >gi|1778821|gb|AAC05590.1| S-adenosyl-L-methionine synthetase [Oryza sativa] >gi|29027806|dbj|BAC65881.1| putative methionine adenosyltransferase [Oryza sativa Japonica Group]	P93438	0	99	776.163	394	392	K00789	601.62	1351.96	460.93	0	0	0.0235416
Contig_29059	tyrosyl-trna synthetase	2003	Os08g0150800 [Oryza sativa Japonica Group] >gi|37573038|dbj|BAC98550.1| putative tyrosyl-tRNA synthetase [Oryza sativa Japonica Group] >gi|113622964|dbj|BAF22909.1| Os08g0150800 [Oryza sativa Japonica Group] >gi|222639916|gb|EEE68048.1| hypothetical protein OsJ_26046 [Oryza sativa Japonica Group]	NP_001060995	5.75169e-146	97	442.195	224	218	K01866	0	2.27	1.81	2.41e-10	4.69e-10	0
Contig_35333	cipk-like protein expressed	1540	hypothetical protein OsI_37378 [Oryza sativa Indica Group]	EAY82177	0	100	508.064	243	243	K07198	0	2.21	1.02	2.98e-09	5.43e-07	0
Contig_21052	unknown [Zea mays]	2521	expressed protein [Oryza sativa Japonica Group]	AAX95195	1.20263e-122	84	380.563	231	196		0.15	0.29	0	0	0.00416566	0.000164799
Contig_14865	helix-loop-helix dna-binding domain containing expressed	3041	hypothetical protein OsI_39066 [Oryza sativa Indica Group]	EEC69654	5.91123e-178	76	538.88	509	387		0.35	0.5	0	0	1.17e-05	1.03e-06
Contig_33995	hypothetical protein EUTSA_v10023107mg, partial [Eutrema salsugineum]	1663	hypothetical protein M569_12485 [Genlisea aurea]	EPS62306	2.45281e-13	53	55.8398	112	60		0.92	0	0	2.05e-06	7.45e-07	0
Contig_11557	aconitate hydratase mitochondrial-like	3454	hypothetical protein CISIN_1g001863mg [Citrus sinensis]	KDO62733	0	91	489.96	303	276	K01681	0	0.26	0	9.64e-05	0	4.53e-05
Contig_12587	---NA---	3321	hypothetical protein OsI_19304 [Oryza sativa Indica Group]	EEC78908	0	91	935.636	593	545	K03860	0.63	0.44	0.11	0	0.00181213	0.0160393
Contig_30206	amino acid expressed	1928	hypothetical protein OsI_37697 [Oryza sativa Indica Group]	EEC68963	0	92	839.336	484	447		46.09	87.12	11.43	0	0.00309046	3.96e-05
Contig_24785	nadp-dependent malic enzyme	2262	PREDICTED: NADP-dependent malic enzyme, chloroplastic-like [Oryza brachyantha]	XP_006643858	0	97	1051.58	564	552	K00029	32.45	112.05	40.96	0.00797597	0	0.0342268
Contig_3677	abc transporter nda	4918	Os01g0218700 [Oryza sativa Japonica Group] >gi|56201622|dbj|BAD73069.1| putative ABC transporter Nda [Oryza sativa Japonica Group] >gi|56784087|dbj|BAD81416.1| putative ABC transporter Nda [Oryza sativa Japonica Group] >gi|113531944|dbj|BAF04327.1| Os01g0218700 [Oryza sativa Japonica Group]	NP_001042413	0	93	1224.15	722	675		0	0.53	0	3.23e-08	0	1.32e-08
Contig_25219	aspartate kinase	2235	hypothetical protein OsJ_04629 [Oryza sativa Japonica Group]	EEE55936	3.24399e-103	71	339.347	249	178	K00928	0.24	0.24	0.76	0	0.03639	0.028557
Contig_39480	protein translation factor sui1	830	hypothetical protein OsI_20483 [Oryza sativa Indica Group] >gi|222632108|gb|EEE64240.1| hypothetical protein OsJ_19073 [Oryza sativa Japonica Group]	EEC79466	8.12643e-87	97	270.011	134	131	K03113	636.75	2150.68	534.07	0.00901996	0	0.00362976
Contig_15968	---NA---	2927	hypothetical protein TRIUR3_19622 [Triticum urartu]	EMS48244	2.80299e-153	76	471.085	378	289		0	0.32	0	7.45e-05	0	3.57e-05
Contig_18345	---NA---	2725	PREDICTED: pentatricopeptide repeat-containing protein At5g50990-like [Oryza brachyantha]	XP_006651297	0	95	1045.42	555	529		0.05	0.11	0.4	0	0.00341955	0.0264292
Contig_2025	roc1(homeobox protein)	5774	RecName: Full=Homeobox-leucine zipper protein ROC1; AltName: Full=GLABRA 2-like homeobox protein 1; AltName: Full=HD-ZIP protein ROC1; AltName: Full=Homeodomain transcription factor ROC1; AltName: Full=Protein RICE OUTERMOST CELL-SPECIFIC 1 [Oryza sativa Japonica Group] >gi|38636931|dbj|BAD03194.1| roc1(homeobox protein) [Oryza sativa Japonica Group] >gi|38637066|dbj|BAD03323.1| roc1(homeobox pro…	Q6ZAR0	0	94	1413.67	793	749	K09338	0.22	1.23	0.22	0.000738296	0	0.000940265
Contig_28734	---NA---	2023	PREDICTED: uncharacterized protein LOC102711317 [Oryza brachyantha]	XP_006665065	0	81	535.028	358	292		4	1.54	3.51	0.0467056	0	0
Contig_3305	---NA---	5092	hypothetical protein OsI_31750 [Oryza sativa Indica Group]	EAZ09478	0	95	589.341	304	290		0.07	0	0.1	0	0	0.000726851
Contig_19503	OSJNBa0064H22.21 [Oryza sativa Japonica Group]	2637	PREDICTED: uncharacterized membrane protein At3g27390-like [Oryza brachyantha]	XP_006652341	0	97	1065.06	583	568		6.67	17.04	13.42	0.0432654	0	0
Contig_39118	diphosphonucleotide phosphatase	968	Os08g0531000 [Oryza sativa Japonica Group] >gi|42407885|dbj|BAD09026.1| putative diphosphonucleotide phosphatase [Oryza sativa Japonica Group] >gi|42407987|dbj|BAD09125.1| putative diphosphonucleotide phosphatase [Oryza sativa Japonica Group] >gi|111036652|dbj|BAF02354.1| nucleotide pyrophosphatase [Oryza sativa Japonica Group] >gi|113624299|dbj|BAF24244.1| Os08g0531000 [Oryza sativa Japonica Gro…	NP_001062330	1.43356e-93	97	239.195	122	119		0.24	0.6	0.92	0	0.0275183	0
Contig_12627	hypothetical protein OsJ_14006 [Oryza sativa Japonica Group]	3317	PREDICTED: acyl-protein thioesterase 2-like [Oryza brachyantha]	XP_006654857	2.09149e-130	96	409.068	226	217	K06130	0	0.28	0	5.79e-05	0	2.82e-05
Contig_34646	hypothetical protein OsJ_16282 [Oryza sativa Japonica Group]	1605	OSJNBb0015D13.4 [Oryza sativa Japonica Group] >gi|125591741|gb|EAZ32091.1| hypothetical protein OsJ_16282 [Oryza sativa Japonica Group]	CAD41695	0	90	588.956	337	306	K08695	32.05	8.12	12.02	0.00372836	0.0343986	0
Contig_28990	---NA---	2007	expressed protein [Oryza sativa Japonica Group]	ABF93687	4.02732e-107	85	340.117	225	193		0	0	0.22	0	0.00199605	0.00199605
Contig_27875	glucose-6-phosphate 1-epimerase-like isoform x2	2077	PREDICTED: putative glucose-6-phosphate 1-epimerase-like isoform X1 [Oryza brachyantha] >gi|573940732|ref|XP_006652767.1| PREDICTED: putative glucose-6-phosphate 1-epimerase-like isoform X2 [Oryza brachyantha] >gi|573940735|ref|XP_006652768.1| PREDICTED: putative glucose-6-phosphate 1-epimerase-like isoform X3 [Oryza brachyantha]	XP_006652766	0	96	607.831	310	299	K01792	1.26	0.3	0.66	0.00753696	0	0
Contig_21716	mtnd2_orysj ame: full= -dihydroxy-3-keto-5-methylthiopentene dioxygenase 2 ame: full=acireductone dioxygenase (fe(2+)-requiring) 2 short=ard 2 short=fe-ard 2 ame: full=submergence-induced protein 2a	2473	Os03g0161800 [Oryza sativa Japonica Group] >gi|122247504|sp|Q10RE5.1|MTND2_ORYSJ RecName: Full=1,2-dihydroxy-3-keto-5-methylthiopentene dioxygenase 2; AltName: Full=Acireductone dioxygenase (Fe(2+)-requiring) 2; Short=ARD 2; Short=Fe-ARD 2; AltName: Full=Submergence-induced protein 2A [Oryza sativa Japonica Group] >gi|148886787|sp|A2XCT8.2|MTND2_ORYSI RecName: Full=1,2-dihydroxy-3-keto-5-methylth…	NP_001049046	5.45656e-134	100	408.683	198	198	K08967	112.23	386.46	141.76	0.00804809	0	0.0347057
Contig_35232	---NA---	1551	PREDICTED: uncharacterized protein LOC102713040 [Oryza brachyantha]	XP_006664660	3.41474e-154	75	456.833	371	281		0.34	0	0	0.00140897	0.000726851	0
Contig_21294	glucan endo- -beta-glucosidase 5 expressed	2504	putative beta-1,3 glucanase [Oryza sativa Japonica Group] >gi|108711508|gb|ABF99303.1| Glucan endo-1,3-beta-glucosidase 5 precursor, putative, expressed [Oryza sativa Japonica Group] >gi|125546007|gb|EAY92146.1| hypothetical protein OsI_13858 [Oryza sativa Indica Group] >gi|125588209|gb|EAZ28873.1| hypothetical protein OsJ_12912 [Oryza sativa Japonica Group] >gi|215769137|dbj|BAH01366.1| unnamed …	AAO37977	0	94	826.239	466	440		7.58	11.32	1.92	0	0.00414059	0.00032971
Contig_34847	auxin-induced protein	1587	Os01g0618100 [Oryza sativa Japonica Group] >gi|54290851|dbj|BAD61512.1| putative auxin-induced protein [Oryza sativa Japonica Group] >gi|113533119|dbj|BAF05502.1| Os01g0618100 [Oryza sativa Japonica Group] >gi|218188668|gb|EEC71095.1| hypothetical protein OsI_02879 [Oryza sativa Indica Group] >gi|222618863|gb|EEE54995.1| hypothetical protein OsJ_02625 [Oryza sativa Japonica Group]	NP_001043588	0	95	607.446	323	310		12.52	4.92	9.37	0.0460395	0	0
Contig_15930	uncharacterized protein loc102709267 isoform x2	2931	hypothetical protein OsI_15901 [Oryza sativa Indica Group]	EEC77272	0	92	792.341	424	394		1.2	0.38	0.79	0.0264022	0	0
Contig_25197	cellulose synthase-like protein slf1	2236	RecName: Full=Probable mixed-linked glucan synthase 9; AltName: Full=1,3;1,4-beta-D-glucan synthase 9; AltName: Full=Cellulose synthase-like protein F9; AltName: Full=OsCslF9 [Oryza sativa Japonica Group] >gi|33146954|dbj|BAC80027.1| putative cellulose synthase-like protein OsCslF1 [Oryza sativa Japonica Group]	Q7XHV0	0	90	1186.79	689	624		0.17	8.94	0.22	4.89e-11	0	2.34e-10
Contig_13000	Os01g0246700 [Oryza sativa Japonica Group]	3264	TPA_inf: WRKY transcription factor 1 [Oryza sativa (japonica cultivar-group)]	DAA05066	0	88	401.749	295	262		4.2	11.52	3.24	0.0307734	0	0.00837585
Contig_27557	unnamed protein product [Oryza sativa Japonica Group]	2094	hypothetical protein OsI_09810 [Oryza sativa Indica Group]	EEC74431	9.58993e-132	96	404.445	227	219		0.41	0.19	0.07	0	0.0135382	0
Contig_24361	circadian clock coupling expressed	2290	Os03g0427000 [Oryza sativa Japonica Group] >gi|37718896|gb|AAR01767.1| expressed protein (alternative splicing) [Oryza sativa Japonica Group] >gi|108708930|gb|ABF96725.1| circadian clock coupling factor, putative, expressed [Oryza sativa Japonica Group] >gi|108708931|gb|ABF96726.1| circadian clock coupling factor, putative, expressed [Oryza sativa Japonica Group] >gi|113548882|dbj|BAF12325.1| Os0…	NP_001050411	6.28644e-171	99	503.827	242	241		0.52	1.4	0.72	0.0464155	0	0
Contig_30335	retrotransposon unclassified	1919	OSJNBa0035M09.1 [Oryza sativa Japonica Group] >gi|38346911|emb|CAE03883.2| OSJNBb0015N08.11 [Oryza sativa Japonica Group]	CAD41785	1.2196e-65	77	238.424	190	148		3.2	1.22	3.13	0.0453719	0	0.0455163
Contig_25941	Os04g0446200, partial [Oryza sativa Japonica Group]	2190	Os04g0446200 [Oryza sativa Japonica Group] >gi|255675505|dbj|BAF14822.2| Os04g0446200, partial [Oryza sativa Japonica Group]	NP_001052908	2.42388e-56	96	200.29	103	99		2.08	0.74	1.48	0.0390654	0	0
Contig_15915	transcription factor hbp- expressed	2933	PREDICTED: transcription factor HBP-1b(c1)-like isoform X1 [Oryza brachyantha] >gi|573924870|ref|XP_006649995.1| PREDICTED: transcription factor HBP-1b(c1)-like isoform X2 [Oryza brachyantha]	XP_006649994	5.74082e-144	98	444.506	269	265	K14431	0.04	1.62	0	3.29e-08	0	6.3e-11
Contig_59	Os10g0421800, partial [Oryza sativa Japonica Group]	9852	PREDICTED: pentatricopeptide repeat-containing protein At4g31850, chloroplastic-like [Oryza brachyantha]	XP_006661947	0	95	2089.69	1091	1047		1.27	0.18	0.32	0.000126802	0.00394504	0
Contig_21264	heparanase-like protein 2 expressed	2507	hypothetical protein OsI_38868 [Oryza sativa Indica Group]	EEC69565	0	92	1079.32	570	528		14.31	54.4	25.81	0.00447522	0	0
Contig_35756	glycosyl hydrolases family 18	1495	hypothetical protein OsI_37039 [Oryza sativa Indica Group]	EAY81874	1.28576e-169	95	492.271	267	255		32.03	85.5	88.15	0.0339013	0.0290412	0
Contig_636	Os10g0508500 [Oryza sativa Japonica Group]	7158	Os10g0508500 [Oryza sativa Japonica Group] >gi|113639632|dbj|BAF26937.1| Os10g0508500 [Oryza sativa Japonica Group]	NP_001065023	0	91	1889.77	1110	1016		0	0.08	0.02	0.00100641	0	0
Contig_26301	ccd53_orysj ame: full=cyclin-d5-3 ame: full=g1 s-specific cyclin-d5-3 short= 5 3	2167	PREDICTED: cyclin-D5-3-like [Oryza brachyantha]	XP_006649590	1.75642e-132	94	364.77	208	196	K18811	0.37	1.12	0.14	0.0444452	0	0.000305681
Contig_13095	choline transporter-like protein	3250	Os02g0580100 [Oryza sativa Japonica Group] >gi|50251701|dbj|BAD27622.1| choline transporter-like protein [Oryza sativa Japonica Group] >gi|50253306|dbj|BAD29575.1| choline transporter-like protein [Oryza sativa Japonica Group] >gi|113536764|dbj|BAF09147.1| Os02g0580100 [Oryza sativa Japonica Group] >gi|222623121|gb|EEE57253.1| hypothetical protein OsJ_07266 [Oryza sativa Japonica Group]	NP_001047233	0	99	584.334	323	320		0.15	0.05	0.36	0	0	0.00212562
Contig_18276	expressed protein [Oryza sativa Japonica Group]	2731	Os11g0669100 [Oryza sativa Japonica Group] >gi|77552423|gb|ABA95220.1| expressed protein [Oryza sativa Japonica Group] >gi|113645649|dbj|BAF28790.1| Os11g0669100 [Oryza sativa Japonica Group]	NP_001068427	0	77	647.892	488	380		0	1.74	0.52	1.69e-10	1.03e-06	0.018966
Contig_2573	---NA---	5453	H0702G05.10 [Oryza sativa Indica Group]	CAH67751	0	98	1539.63	799	787		0	0	0.12	0	0.00021796	0.00021796
Contig_6752	nb-arc domain containing expressed	4154	hypothetical protein OsI_19575 [Oryza sativa Indica Group]	EEC79033	0	83	1425.99	970	814		1.93	0.86	0.68	0	0.0303411	0
Contig_2352	---NA---	5576	PREDICTED: callose synthase 9-like [Oryza brachyantha]	XP_006649287	0	97	2633.21	1364	1330	K11000	0.65	0	0	1.9e-09	5.48e-10	0
Contig_23854	expressed protein [Oryza sativa Japonica Group]	2322	PREDICTED: uncharacterized protein LOC102708420 isoform X2 [Oryza brachyantha]	XP_006650149	0	93	712.605	411	386		1.37	21.11	4.9	1.32e-07	0.00848854	0.00254484
Contig_36481	Os03g0607600 [Oryza sativa Japonica Group]	1416	PREDICTED: cyclin-A3-2-like, partial [Oryza brachyantha]	XP_006664680	1.2698e-130	94	276.944	150	142	K06627	0	0	0.19	0	0.0140787	0.0140787
Contig_18106	calcineurin b-like protein 10	2743	hypothetical protein OsI_03476 [Oryza sativa Indica Group]	EEC71368	1.90645e-50	96	188.348	119	115	K06268	0.16	0.24	0.5	0	0.0448413	0
Contig_23609	Os03g0802150 [Oryza sativa Japonica Group]	2337	hypothetical protein OsJ_12991 [Oryza sativa Japonica Group]	EEE60116	0	86	624.78	387	333		0.41	0	0.21	4.53e-05	0	0.00140897
Contig_32312	membrane protein	1788	hypothetical protein OsI_10369 [Oryza sativa Indica Group]	EAY88890	0	89	585.489	361	324		44.21	732.41	119	4.15e-08	0.0324471	0.000192918
Contig_25700	OSJNBb0011N17.18 [Oryza sativa Japonica Group]	2204	Os04g0482300 [Oryza sativa Japonica Group] >gi|38345257|emb|CAD41101.2| OSJNBb0011N17.18 [Oryza sativa Japonica Group] >gi|90265067|emb|CAH67692.1| H0510A06.17 [Oryza sativa Indica Group] >gi|113564688|dbj|BAF15031.1| Os04g0482300 [Oryza sativa Japonica Group] >gi|116309937|emb|CAH66969.1| H0525D09.9 [Oryza sativa Indica Group] >gi|215693818|dbj|BAG89017.1| unnamed protein product [Oryza sativa J…	NP_001053117	1.59109e-172	91	511.146	356	324		77.48	263.28	45.77	0.0087307	0	0.000318596
Contig_23401	helix-loop-helix dna-binding domain containing expressed	2352	hypothetical protein OsI_39066 [Oryza sativa Indica Group]	EEC69654	0	81	558.91	477	387		0.47	13.8	2.12	8.12e-10	0.00291786	0.000153956
Contig_7687	hypothetical protein SORBIDRAFT_05g021390 [Sorghum bicolor]	3999	hypothetical protein SORBIDRAFT_05g021390 [Sorghum bicolor] >gi|241936775|gb|EES09920.1| hypothetical protein SORBIDRAFT_05g021390 [Sorghum bicolor]	XP_002450932	8.14466e-180	50	271.166	464	235		0.1	0	0.87	0.00416566	0.000187957	6.94e-10
Contig_37495	#NAME?	1287	PREDICTED: LOW QUALITY PROTEIN: extradiol ring-cleavage dioxygenase-like [Oryza brachyantha]	XP_006646530	3.00565e-168	91	487.263	307	282	K15777	8.06	20.01	7.29	0	0	0.0354492
Contig_25922	cmp-sialic acid transporter	2191	Os07g0573700 [Oryza sativa Japonica Group] >gi|34393556|dbj|BAC83154.1| putative CMP-sialic acid transporter [Oryza sativa Japonica Group] >gi|113611605|dbj|BAF21983.1| Os07g0573700 [Oryza sativa Japonica Group] >gi|215697781|dbj|BAG91974.1| unnamed protein product [Oryza sativa Japonica Group] >gi|222637320|gb|EEE67452.1| hypothetical protein OsJ_24829 [Oryza sativa Japonica Group]	NP_001060069	1.91195e-128	97	274.248	141	137	K15272	0.74	0	0.3	1.22e-06	0	0.00021796
Contig_31064	Os09g0433650, partial [Oryza sativa Japonica Group]	1870	hypothetical protein OsI_31485 [Oryza sativa Indica Group]	EAZ09210	5.38036e-85	77	228.794	245	191		4.5	11	3.96	0	0	0.0341443
Contig_762	---NA---	6924	PREDICTED: uncharacterized protein LOC102722214, partial [Oryza brachyantha]	XP_006654538	0	95	694.501	378	362		0	5	0.92	9.05e-19	2.71e-12	0.000567412
Contig_1343	mpk10_orysj ame: full=mitogen-activated protein kinase 10 short=map kinase 10	6174	PREDICTED: mitogen-activated protein kinase 10-like [Oryza brachyantha]	XP_006644399	0	94	1075.46	613	578		0.47	0.75	0.12	0	0.0127787	0.000708725
Contig_7795	betaine proline transporter	3983	Os01g0857400 [Oryza sativa Japonica Group] >gi|15290010|dbj|BAB63704.1| putative betaine/proline transporter [Oryza sativa Japonica Group] >gi|56785361|dbj|BAD82319.1| putative betaine/proline transporter [Oryza sativa Japonica Group] >gi|113534384|dbj|BAF06767.1| Os01g0857400 [Oryza sativa Japonica Group]	NP_001044853	0	98	843.188	457	451		14.43	44.16	18.43	0.0161075	0	0
Contig_20602	---NA---	2553	PREDICTED: small subunit processome component 20 homolog [Setaria italica]	XP_004969406	3.63136e-127	59	339.347	421	250	K14772	0	0.06	0.49	0	2.94e-06	0.00156555
Contig_13496	---NA---	3200	PREDICTED: pseudouridylate synthase 7 homolog [Brachypodium distachyon]	XP_003567165	0	84	731.865	516	434	K06176	0.93	0.24	0.72	0.0105522	0	0.0352274
Contig_29409	B0403H10-OSIGBa0105A11.19 [Oryza sativa Indica Group]	1981	PREDICTED: protein notum homolog [Oryza brachyantha]	XP_006652763	0	84	710.294	433	365		0.35	0.01	0	0.000390825	0.00021796	0
Contig_23077	dna replication licensing factor mcm2	2375	Os06g0218500 [Oryza sativa Japonica Group] >gi|75322926|sp|Q69QA6.1|MCM9_ORYSJ RecName: Full=Probable DNA helicase MCM9; AltName: Full=Minichromosome maintenance 9; Short=OsMCM9 [Oryza sativa Japonica Group] >gi|51091369|dbj|BAD36103.1| putative DNA replication licensing factor MCM2 [Oryza sativa Japonica Group] >gi|51535360|dbj|BAD37231.1| putative DNA replication licensing factor MCM2 [Oryza sa…	NP_001057158	1.16426e-131	97	419.083	229	224	K10738	0.01	0.71	0.84	8.76e-07	7.6e-08	0
Contig_10945	serine threonine-protein kinase 16	3527	Os09g0372800 [Oryza sativa Japonica Group] >gi|49387799|dbj|BAD26364.1| putative serine/threonine-protein kinase 16 [Oryza sativa Japonica Group] >gi|113631260|dbj|BAF24941.1| Os09g0372800 [Oryza sativa Japonica Group] >gi|125563490|gb|EAZ08870.1| hypothetical protein OsI_31131 [Oryza sativa Indica Group] >gi|125605482|gb|EAZ44518.1| hypothetical protein OsJ_29137 [Oryza sativa Japonica Group] >g…	NP_001063027	0	97	669.078	338	330	K08856	0.15	0	0	0.00140897	0.000726851	0
Contig_29348	---NA---	1984	PREDICTED: uncharacterized protein LOC100838108 [Brachypodium distachyon]	XP_003574968	2.81223e-78	74	171.785	129	96		0	0.86	1.11	8.76e-07	3.63e-08	0
Contig_25293	hypothetical protein [Oryza sativa Japonica Group]	2230	Os06g0645600 [Oryza sativa Japonica Group] >gi|51535531|dbj|BAD37450.1| hypothetical protein [Oryza sativa Japonica Group] >gi|51535629|dbj|BAD37603.1| hypothetical protein [Oryza sativa Japonica Group] >gi|113596233|dbj|BAF20107.1| Os06g0645600 [Oryza sativa Japonica Group]	NP_001058193	2.22255e-161	92	491.5	395	366		0.29	0	0	0.000530405	0.000290613	0
Contig_5718	hypothetical protein SORBIDRAFT_10g011520 [Sorghum bicolor]	4343	hypothetical protein SORBIDRAFT_10g011520 [Sorghum bicolor] >gi|241916526|gb|EER89670.1| hypothetical protein SORBIDRAFT_10g011520 [Sorghum bicolor]	XP_002438303	6.80108e-128	70	396.356	409	289		0.35	0.15	0	0	8.76e-07	0.000290613
Contig_8605	unknown protein [Oryza sativa Japonica Group]	3850	PREDICTED: putative ribokinase-like [Oryza brachyantha]	XP_006651564	0	94	657.136	352	333		0	0	0.12	0	0.00199605	0.00199605
Contig_5982	uncharacterized protein family upf0005 containing expressed	4290	Os10g0572100 [Oryza sativa Japonica Group] >gi|19225006|gb|AAL86482.1|AC077693_21 hypothetical protein [Oryza sativa Japonica Group] >gi|31433620|gb|AAP55112.1| Uncharacterized protein family UPF0005 containing protein, expressed [Oryza sativa Japonica Group] >gi|113639993|dbj|BAF27298.1| Os10g0572100 [Oryza sativa Japonica Group] >gi|222613315|gb|EEE51447.1| hypothetical protein OsJ_32545 [Oryza…	NP_001065461	0	96	706.442	395	382		0.36	0.39	0	0	7.45e-07	4e-07
Contig_6736	Os11g0670100 [Oryza sativa Japonica Group]	4157	retrotransposon protein, putative, unclassified [Oryza sativa Japonica Group]	ABA95227	0	77	571.622	418	323		0.34	0	0	3.54e-06	1.22e-06	0
Contig_10577	AC073405_13 unknown protein [Oryza sativa Japonica Group]	3571	Os05g0102000 [Oryza sativa Japonica Group] >gi|57863896|gb|AAG03097.2|AC073405_13 unknown protein [Oryza sativa Japonica Group] >gi|113577933|dbj|BAF16296.1| Os05g0102000 [Oryza sativa Japonica Group] >gi|215693951|dbj|BAG89158.1| unnamed protein product [Oryza sativa Japonica Group]	NP_001054382	1.61002e-137	78	434.491	358	280		0.49	0.28	0	0	2.57e-07	2.25e-05
Contig_5119	protein kinase-like	4479	hypothetical protein OsI_23844 [Oryza sativa Indica Group]	EAZ01820	0	96	1198.34	630	610		0	0	0.55	0	1.47e-08	1.47e-08
Contig_32777	hypothetical protein SORBIDRAFT_01g014630 [Sorghum bicolor]	1753	hypothetical protein SORBIDRAFT_01g014630 [Sorghum bicolor] >gi|241920672|gb|EER93816.1| hypothetical protein SORBIDRAFT_01g014630 [Sorghum bicolor]	XP_002466818	0	95	531.176	268	256	K03511	0.17	0.65	0.2	0.0399547	0	0
Contig_17210	unknown protein [Oryza sativa Japonica Group]	2822	PREDICTED: uncharacterized protein LOC102700747 [Oryza brachyantha]	XP_006644023	0	96	751.51	459	442		0.12	0.45	0.77	0.0264292	0.000798427	0
Contig_28656	unknown [Zea mays]	2027	hypothetical protein OsJ_13323 [Oryza sativa Japonica Group]	EEE60276	0	96	647.121	352	338		0.59	0.96	2.31	0	0.00781513	0
Contig_36362	swib complex baf60b domain-containing expressed	1429	hypothetical protein [Oryza sativa Japonica Group] >gi|108711209|gb|ABF99004.1| SWIB complex BAF60b domain-containing protein, putative, expressed [Oryza sativa Japonica Group] >gi|125545801|gb|EAY91940.1| hypothetical protein OsI_13627 [Oryza sativa Indica Group] >gi|215769247|dbj|BAH01476.1| unnamed protein product [Oryza sativa Japonica Group]	AAK63939	7.64189e-47	97	170.244	85	83	K15223	41.34	13.11	26.55	0.0140128	0	0
Contig_24141	hypothetical protein OsI_16330 [Oryza sativa Indica Group]	2304	hypothetical protein OsJ_29914 [Oryza sativa Japonica Group]	EEE70001	6.2401e-180	73	537.339	447	330		0.69	0.25	0	0	5.43e-07	0.000530405
Contig_7699	exostosin family	3997	Os01g0811400 [Oryza sativa Japonica Group] >gi|255673802|dbj|BAF06505.2| Os01g0811400 [Oryza sativa Japonica Group]	NP_001044591	4.48706e-110	99	367.851	193	192		0.1	0.01	0	0.0279694	0.00416566	0
Contig_36717	---NA---	1385	hypothetical protein OsI_25205 [Oryza sativa Indica Group]	EEC81659	8.32303e-89	79	282.722	200	159		1.23	0	0.95	8.76e-07	0	2.05e-06
Contig_39133	probable mitochondrial import inner membrane translocase subunit tim21-like isoform x2	964	PREDICTED: probable mitochondrial import inner membrane translocase subunit TIM21-like isoform X1 [Oryza brachyantha] >gi|573924385|ref|XP_006649757.1| PREDICTED: probable mitochondrial import inner membrane translocase subunit TIM21-like isoform X2 [Oryza brachyantha] >gi|573924387|ref|XP_006649758.1| PREDICTED: probable mitochondrial import inner membrane translocase subunit TIM21-like isoform …	XP_006649756	9.31845e-103	100	314.309	169	169	K17796	0.89	0.1	0.91	0.00222798	0	0.00254733
Contig_21743	rh10_orysj ame: full=dead-box atp-dependent rna helicase 10	2471	Os03g0669000 [Oryza sativa Japonica Group] >gi|75327677|sp|Q7Y183.1|RH10_ORYSJ RecName: Full=DEAD-box ATP-dependent RNA helicase 10 [Oryza sativa Japonica Group] >gi|31126733|gb|AAP44655.1| putative RNA helicase [Oryza sativa Japonica Group] >gi|53370642|gb|AAU89137.1| DEAD/DEAH box helicase domain containing protein [Oryza sativa Japonica Group] >gi|108710302|gb|ABF98097.1| ATP-dependent RNA hel…	NP_001050861	1.58592e-156	75	377.096	269	203	K14777	0	0	0.27	0	0.000164799	0.00021796
Contig_29697	transcription initiation factor tfiid subunit 5-like isoform x2	1962	hypothetical protein OsI_25319 [Oryza sativa Indica Group] >gi|222636641|gb|EEE66773.1| hypothetical protein OsJ_23498 [Oryza sativa Japonica Group]	EEC81710	0	93	385.185	216	203	K03130	0	0.39	0	0.000290613	0	0.000164799
Contig_19149	las1-like family expressed	2664	hypothetical protein OsI_37725 [Oryza sativa Indica Group]	EEC68976	1.32274e-158	85	489.574	327	279	K16912	0	0.18	0	0.00286389	0	0.00199605
Contig_33589	---NA---	1696	hypothetical protein OsI_26517 [Oryza sativa Indica Group]	EAZ04375	0	83	639.802	453	377	K05917	7.98	5.69	0.57	0	7.27e-07	1.26e-05
Contig_21100	unknown protein [Oryza sativa Japonica Group]	2517	Os07g0511000 [Oryza sativa Japonica Group] >gi|34394660|dbj|BAC83967.1| unknown protein [Oryza sativa Japonica Group] >gi|113611295|dbj|BAF21673.1| Os07g0511000 [Oryza sativa Japonica Group] >gi|215697774|dbj|BAG91967.1| unnamed protein product [Oryza sativa Japonica Group] >gi|218199700|gb|EEC82127.1| hypothetical protein OsI_26159 [Oryza sativa Indica Group] >gi|222637119|gb|EEE67251.1| hypothe…	NP_001059759	0	94	848.581	488	463		1.48	3.98	2.89	0.0392754	0	0
Contig_39619	iaa13_orysj ame: full=auxin-responsive protein iaa13 ame: full=indoleacetic acid-induced protein 13	755	PREDICTED: auxin-responsive protein IAA13-like [Oryza brachyantha]	XP_006650567	2.02007e-50	96	176.022	90	87	K14484	4.31	0	2.47	4.33e-09	0	1.47e-07
Contig_19477	unknown protein [Oryza sativa Japonica Group]	2638	Os07g0158900 [Oryza sativa Japonica Group] >gi|34394889|dbj|BAC84338.1| unknown protein [Oryza sativa Japonica Group] >gi|113610467|dbj|BAF20845.1| Os07g0158900 [Oryza sativa Japonica Group] >gi|125557298|gb|EAZ02834.1| hypothetical protein OsI_24963 [Oryza sativa Indica Group] >gi|215694312|dbj|BAG89305.1| unnamed protein product [Oryza sativa Japonica Group]	NP_001058931	0	81	419.083	311	255		3.66	0.99	3.5	0.00679643	0	0.00749953
Contig_32688	anthocyanin 5-aromatic acyltransferase	1760	Os08g0174300 [Oryza sativa Japonica Group] >gi|40253598|dbj|BAD05543.1| putative Anthocyanin 5-aromatic acyltransferase [Oryza sativa Japonica Group] >gi|113623075|dbj|BAF23020.1| Os08g0174300 [Oryza sativa Japonica Group]	NP_001061106	0	81	565.074	467	379		0.48	2.39	2.66	0.00211324	0.00101144	0
Contig_33997	short chain dehydrogenase reductase family expressed	1663	Os12g0609500 [Oryza sativa Japonica Group] >gi|77556485|gb|ABA99281.1| oxidoreductase, short chain dehydrogenase/reductase family protein, expressed [Oryza sativa Japonica Group] >gi|125580029|gb|EAZ21175.1| hypothetical protein OsJ_36825 [Oryza sativa Japonica Group] >gi|215701245|dbj|BAG92669.1| unnamed protein product [Oryza sativa Japonica Group] >gi|255670471|dbj|BAF30262.2| Os12g0609500 [Or…	NP_001067243	2.3846e-157	97	462.996	238	231		0.54	0.55	0	0	3.57e-05	3.57e-05
Contig_27739	uncharacterized protein loc101766057 isoform x2	2085	hypothetical protein OsI_20667 [Oryza sativa Indica Group]	EAY98736	2.92958e-163	85	486.493	364	313		0.86	0.79	0.04	0	8.55e-06	1.71e-05
Contig_8521	Os04g0498800 [Oryza sativa Japonica Group]	3864	PREDICTED: cell division control protein 48 homolog B-like, partial [Oryza brachyantha]	XP_006653565	0	97	1010.36	550	538		0.19	0	0.02	0.000290613	0.00356754	0
Contig_36323	hypothetical protein SORBIDRAFT_03g037990 [Sorghum bicolor]	1434	PREDICTED: transmembrane protein 56-B-like [Oryza brachyantha]	XP_006644903	1.16413e-128	97	268.085	137	133		0.95	0.55	0.09	0	0.000458791	0.0126381
Contig_13214	---NA---	3236	PREDICTED: uncharacterized protein LOC102699841 [Oryza brachyantha]	XP_006647723	0	97	435.261	218	213		4.29	1.43	1.73	0.0201823	0	0
Contig_8440	soluble starch synthase ii-1	3876	soluble starch synthase II-1 [Oryza sativa Indica Group] >gi|262345627|gb|ACY56177.1| soluble starch synthase II-1 [Oryza sativa Indica Group] >gi|262345629|gb|ACY56178.1| soluble starch synthase II-1 [Oryza sativa Indica Group] >gi|262345633|gb|ACY56180.1| soluble starch synthase II-1 [Oryza sativa Indica Group] >gi|262345635|gb|ACY56181.1| soluble starch synthase II-1 [Oryza sativa Indica Group…	ACY56176	0	94	1371.3	736	692	K00703	2.11	3.67	0.96	0	0	0.00606782
Contig_38803	cyclin-dependent kinase b1-1	1054	hypothetical protein OsI_04781 [Oryza sativa Indica Group]	EEC71955	2.85668e-44	98	165.236	77	76	K07760	1.79	4.84	4.75	0.043537	0.0466808	0
Contig_22421	hypothetical protein SORBIDRAFT_01g004920 [Sorghum bicolor]	2420	Piwi domain containing protein, expressed [Oryza sativa Japonica Group]	ABF95001	4.30684e-45	73	136.346	124	91		1.06	0	0	3.23e-08	1.07e-08	0
Contig_13794	Os03g0861900 [Oryza sativa Japonica Group]	3163	hypothetical protein OsI_14444 [Oryza sativa Indica Group]	EEC76593	8.93373e-130	95	413.305	235	224		0.46	0.21	0.62	0	0	0.0441781
Contig_17749	---NA---	2774	hypothetical protein OsI_05838 [Oryza sativa Indica Group]	EEC72477	0	93	529.25	343	322	K00902	1.91	5.36	1.16	0.029315	0	0.00201362
Contig_35981	pirl8_orysj ame: full=plant intracellular ras-group-related lrr protein 8 ame: full=intracellular ras-group-related lrr protein 8 short= 8	1471	Os10g0456200 [Oryza sativa Japonica Group] >gi|75141426|sp|Q7XDQ7.1|PIRL8_ORYSJ RecName: Full=Plant intracellular Ras-group-related LRR protein 8; AltName: Full=Intracellular Ras-group-related LRR protein 8; Short=OsIRL8 [Oryza sativa Japonica Group] >gi|31432454|gb|AAP54084.1| ubiquitin family protein, putative, expressed [Oryza sativa Japonica Group] >gi|113639362|dbj|BAF26667.1| Os10g0456200 […	NP_001064753	3.67086e-163	92	307.76	180	166		2.14	1.23	3.8	0	0	0.0193619
Contig_23528	male sterility 1 protein	2343	PREDICTED: PHD finger protein At1g33420-like [Oryza brachyantha]	XP_006645112	0	97	756.903	433	421		4.08	0	6.24	2.39e-13	0	1.09e-15
Contig_8716	Os03g0257600 [Oryza sativa Japonica Group]	3830	hypothetical protein OsI_10812 [Oryza sativa Indica Group]	EEC74896	0	85	719.539	558	477		8.88	67.63	21.64	3.1e-05	0	0.0167111
Contig_38207	Os08g0192400 [Oryza sativa Japonica Group]	1172	putative stress responsive gene 6 protein, Srg6 [Oryza sativa Japonica Group]	BAD05601	2.67583e-49	94	165.622	236	224	K11664	0.08	0	0.32	0	0	0.00286389
Contig_36264	unknown protein [Oryza sativa Japonica Group]	1440	Os03g0283400 [Oryza sativa Japonica Group] >gi|24796818|gb|AAN64494.1| unknown protein [Oryza sativa Japonica Group] >gi|108707536|gb|ABF95331.1| expressed protein [Oryza sativa Japonica Group] >gi|113548225|dbj|BAF11668.1| Os03g0283400 [Oryza sativa Japonica Group]	NP_001049754	8.48349e-143	81	426.402	362	295		0.41	1.95	0.95	0.00554282	0	0
Contig_34621	phosphatidylinositol 3-kinase	1607	PREDICTED: phosphatidylinositol 3-kinase, root isoform-like isoform X3 [Oryza brachyantha]	XP_006654111	5.53796e-57	96	211.846	107	103	K00914	0	1.61	0	3.23e-08	0	1.32e-08
Contig_20586	hypothetical protein SORBIDRAFT_06g020935 [Sorghum bicolor]	2555	retrotransposon protein, putative, LINE subclass [Oryza sativa Japonica Group]	ABA97942	1.97442e-86	59	307.76	373	221		2.37	0.45	0.5	0.00127115	0.00188295	0
Contig_8935	exocyst subunit exo70 family expressed	3794	PREDICTED: exocyst complex component EXO70A1-like [Oryza brachyantha]	XP_006663839	0	96	1055.43	589	568	K07195	0.32	0.54	0	0	4.28e-06	8.64e-08
Contig_39392	unknown protein [Oryza sativa Japonica Group]	873	hypothetical protein OsI_03265 [Oryza sativa Indica Group]	EAY75369	2.65834e-34	89	132.494	144	129		3.41	10.1	2.87	0.0239676	0	0.0110326
Contig_19077	endonuclease v	2669	hypothetical protein OsI_24016 [Oryza sativa Indica Group]	EEC81127	2.17128e-61	92	217.238	118	109		0.25	0	0	0.000390825	0.00021796	0
Contig_1005	transcription factor-like	6557	PREDICTED: uncharacterized protein LOC101770976 [Setaria italica]	XP_004968924	0	82	2064.27	1484	1224	K15199	0	0.38	0	4.62e-08	0	2.04e-08
Contig_38482	hypothetical protein [Oryza sativa Japonica Group]	1122	hypothetical protein [Oryza sativa Japonica Group] >gi|50725536|dbj|BAD33005.1| hypothetical protein [Oryza sativa Japonica Group] >gi|125604282|gb|EAZ43607.1| hypothetical protein OsJ_28229 [Oryza sativa Japonica Group]	BAD10222	1.69337e-55	91	193.741	157	144		0.22	0.67	0.13	0	0	0.0191124
Contig_39383	unknown protein [Oryza sativa Japonica Group]	879	PREDICTED: uncharacterized protein LOC102718014 [Oryza brachyantha]	XP_006659521	9.56767e-58	88	194.126	159	141		3.44	0.71	2.03	0.0035477	0	0
Contig_19798	phenylalanine ammonia-lyase	2614	Os02g0626100 [Oryza sativa Japonica Group] >gi|110815839|sp|P14717.2|PAL1_ORYSJ RecName: Full=Phenylalanine ammonia-lyase [Oryza sativa Japonica Group] >gi|48716258|dbj|BAD23794.1| putative phenylalanine ammonia-lyase [Oryza sativa Japonica Group] >gi|48716546|dbj|BAD23149.1| putative phenylalanine ammonia-lyase [Oryza sativa Japonica Group] >gi|113537012|dbj|BAF09395.1| Os02g0626100 [Oryza sativ…	NP_001047481	0	92	1212.59	694	644	K10775	0	2.9	0	2.16e-12	0	8.1e-13
Contig_7045	protein cca1-like isoform x9	4108	PREDICTED: protein CCA1-like isoform X8 [Oryza brachyantha] >gi|573953750|ref|XP_006659145.1| PREDICTED: protein CCA1-like isoform X9 [Oryza brachyantha]	XP_006659144	0	93	1130.93	719	674	K12133	0.08	0.14	0.58	0	0.000462261	0.00783083
Contig_13545	Os05g0582100, partial [Oryza sativa Japonica Group]	3193	Os05g0582100 [Oryza sativa Japonica Group] >gi|255676607|dbj|BAF18350.2| Os05g0582100, partial [Oryza sativa Japonica Group]	NP_001056436	0	95	912.524	489	469		0.28	0	0	7.45e-05	3.57e-05	0
Contig_9968	cob21_orysj ame: full=coatomer subunit beta -1 ame: full=beta -coat protein 1 short=beta -cop 1	3649	Os06g0143900 [Oryza sativa Japonica Group] >gi|75109943|sp|Q5VQ78.1|COB21_ORYSJ RecName: Full=Coatomer subunit beta'-1; AltName: Full=Beta'-coat protein 1; Short=Beta'-COP 1 [Oryza sativa Japonica Group] >gi|55296352|dbj|BAD68397.1| putative coatomer protein complex, beta prime subunit [Oryza sativa Japonica Group] >gi|113594819|dbj|BAF18693.1| Os06g0143900 [Oryza sativa Japonica Group]	NP_001056779	0	98	1724.14	901	888	K17302	0	0	0.15	0	0.000530405	0.000530405
Contig_27163	uncharacterized protein loc102700676 isoform x2	2116	Os12g0110100 [Oryza sativa Japonica Group] >gi|77553411|gb|ABA96207.1| expressed protein [Oryza sativa Japonica Group] >gi|108862092|gb|ABA96206.2| expressed protein [Oryza sativa Japonica Group] >gi|113648469|dbj|BAF28981.1| Os12g0110100 [Oryza sativa Japonica Group] >gi|215695196|dbj|BAG90387.1| unnamed protein product [Oryza sativa Japonica Group]	NP_001065962	0	88	867.07	521	463		0.1	0.19	0	0	0	0.00416566
Contig_3957	---NA---	4812	hypothetical protein OsJ_03116 [Oryza sativa Japonica Group]	EEE55238	0	96	2138.23	1177	1137	K05658	0	6.79	0.54	1.6e-18	7.83e-09	9.75e-07
Contig_12501	unknown protein [Oryza sativa Japonica Group]	3331	PREDICTED: serine/threonine-protein phosphatase 6 regulatory subunit 3-like [Oryza brachyantha]	XP_006654872	0	92	1241.87	783	727	K15501	2.46	6.19	3.79	0.0487141	0	0
Contig_36795	b3 dna binding domain containing expressed	1375	Os03g0622200 [Oryza sativa Japonica Group] >gi|122246887|sp|Q10GM3.1|Y3222_ORYSJ RecName: Full=B3 domain-containing protein Os03g0622200 [Oryza sativa Japonica Group] >gi|108709883|gb|ABF97678.1| B3 DNA binding domain containing protein, expressed [Oryza sativa Japonica Group] >gi|113549153|dbj|BAF12596.1| Os03g0622200 [Oryza sativa Japonica Group] >gi|215766253|dbj|BAG98481.1| unnamed protein pr…	NP_001050682	0	83	563.918	379	317		4.1	1.08	1.96	0.00779556	0	0
Contig_30281	unknown protein [Oryza sativa Japonica Group]	1923	PREDICTED: uncharacterized protein LOC100835528 [Brachypodium distachyon]	XP_003567685	1.02881e-125	90	385.185	222	202		0	0.13	0.26	0	0.00100641	0
Contig_870	Os10g0508500 [Oryza sativa Japonica Group]	6751	Os10g0508500 [Oryza sativa Japonica Group] >gi|113639632|dbj|BAF26937.1| Os10g0508500 [Oryza sativa Japonica Group]	NP_001065023	0	93	2196.01	1241	1166		0.96	1.84	0.52	0	0	0.0106567
Contig_30922	unknown protein [Oryza sativa Japonica Group]	1879	PREDICTED: uncharacterized protein LOC100835528 [Brachypodium distachyon]	XP_003567685	6.64729e-168	91	493.812	281	256		2.09	0	0.97	8.14e-10	0	1.68e-07
Contig_11717	gtpase-activating protein	3434	PREDICTED: small G protein signaling modulator 1-like [Oryza brachyantha]	XP_006643619	0	95	1263.83	687	657		0	0.35	0.06	9.48e-06	0	0.00470104
Contig_9505	Os04g0194500 [Oryza sativa Japonica Group]	3711	Os04g0194500 [Oryza sativa Japonica Group] >gi|113563782|dbj|BAF14125.1| Os04g0194500 [Oryza sativa Japonica Group]	NP_001052211	0	95	1818.51	1017	974		0.39	0.71	0.14	0	0	0.00305502
Contig_39036	---NA---	992	unknown protein [Oryza sativa Japonica Group]	AAP03386	4.91727e-104	84	318.931	212	179		0.52	0.05	0	0.0102151	0.00100641	0
Contig_26083	---NA---	2180	PREDICTED: chaperone protein dnaJ 1, mitochondrial-like [Oryza brachyantha]	XP_006656779	0	94	798.119	411	388	K03686	0.1	0	0.19	0	0	0.00286389
Contig_8088	pyruvate dehydrogenase kinase 1	3936	PREDICTED: Pyruvate dehydrogenase (acetyl-transferring) kinase, mitochondrial-like [Oryza brachyantha]	XP_006658015	0	99	723.005	360	358	K00898	0.08	0.22	0	0	0	5.79e-05
Contig_16889	microtubule-associated protein	2847	PREDICTED: TBC1 domain family member 5-like [Oryza brachyantha]	XP_006656328	0	89	1220.3	744	667	K18469	0.43	0.18	0	0	4.28e-06	0.00100641
Contig_23922	hypothetical protein OsJ_07586 [Oryza sativa Japonica Group]	2317	PREDICTED: pentatricopeptide repeat-containing protein At4g18840-like [Oryza brachyantha]	XP_006648851	0	96	857.055	497	478		0.26	1	1.31	0.0155103	0.00310065	0
Contig_9709	serine threonine-specific receptor protein kinase-like	3682	Os09g0355400 [Oryza sativa Japonica Group] >gi|50252836|dbj|BAD29069.1| serine/threonine-specific receptor protein kinase-like [Oryza sativa Japonica Group] >gi|52075597|dbj|BAD46707.1| serine/threonine-specific receptor protein kinase-like [Oryza sativa Japonica Group] >gi|113631198|dbj|BAF24879.1| Os09g0355400 [Oryza sativa Japonica Group] >gi|215704666|dbj|BAG94294.1| unnamed protein product […	NP_001062965	0	92	666.381	390	361		0.06	2.56	0.43	1.43e-09	0.00126708	0.000456349
Contig_4430	brassinosteroid insensitive 1 precursor	4675	Os07g0597200 [Oryza sativa Japonica Group] >gi|113611712|dbj|BAF22090.1| Os07g0597200 [Oryza sativa Japonica Group] >gi|125600957|gb|EAZ40533.1| hypothetical protein OsJ_24989 [Oryza sativa Japonica Group]	NP_001060176	0	92	1783.07	1078	995		0.8	11.76	3.75	1.95e-07	0.00148936	0.0168858
Contig_13814	s-domain receptor-like protein kinase	3161	putative S-domain receptor-like protein kinase [Oryza sativa Japonica Group]	BAD81300	0	83	799.275	537	449		0	0.68	0.37	1.47e-07	4.28e-06	0
Contig_28315	sf21c1 protein	2049	Os06g0563000 [Oryza sativa Japonica Group] >gi|53791808|dbj|BAD53753.1| putative SF21C1 protein [Oryza sativa Japonica Group] >gi|113595918|dbj|BAF19792.1| Os06g0563000 [Oryza sativa Japonica Group] >gi|215704620|dbj|BAG94248.1| unnamed protein product [Oryza sativa Japonica Group] >gi|218198389|gb|EEC80816.1| hypothetical protein OsI_23388 [Oryza sativa Indica Group]	NP_001057878	0	99	653.67	335	332		4.17	12.41	9.42	0.0201511	0	0
Contig_7523	unknown protein [Oryza sativa Japonica Group]	4022	PREDICTED: uncharacterized protein LOC102710786 [Oryza brachyantha]	XP_006654982	0	92	639.802	422	390		0.15	0	0	0.000726851	0.000390825	0
Contig_8138	ac073556_1 pentatricopeptide repeat containing protein	3926	hypothetical protein OsJ_09560 [Oryza sativa Japonica Group]	EEE58395	0	94	1551.18	845	802		0.2	0.48	0.91	0	0.00367532	0
Contig_4815	hypothetical protein OsJ_28156 [Oryza sativa Japonica Group]	4563	PDR-like ABC transporter [Oryza sativa Japonica Group]	CAD59576	0	89	2230.68	1352	1207		1.97	3.5	8.33	0	0.00243659	0
Contig_13708	amp-binding enzyme family expressed	3174	RecName: Full=4-coumarate--CoA ligase-like 1 [Oryza sativa Japonica Group] >gi|108706227|gb|ABF94022.1| AMP-binding enzyme family protein, expressed [Oryza sativa Japonica Group] >gi|215768960|dbj|BAH01189.1| unnamed protein product [Oryza sativa Japonica Group]	Q0DV32	0	96	971.844	552	535	K01904	0	3.25	1.56	1.19e-13	3.05e-11	0
Contig_33760	zinc finger and c2 domain protein	1683	ZAC [Oryza punctata]	ACN85216	9.32896e-160	97	349.747	185	180	K12486	1.7	0.02	5.1	1.07e-07	0.023705	1.86e-12
Contig_15658	expressed protein [Oryza sativa Japonica Group]	2955	Os10g0190500 [Oryza sativa Japonica Group] >gi|78708016|gb|ABB46991.1| expressed protein [Oryza sativa Japonica Group] >gi|113638884|dbj|BAF26189.1| Os10g0190500 [Oryza sativa Japonica Group] >gi|215697771|dbj|BAG91964.1| unnamed protein product [Oryza sativa Japonica Group] >gi|222612557|gb|EEE50689.1| hypothetical protein OsJ_30948 [Oryza sativa Japonica Group]	NP_001064275	0	96	1263.83	687	660		0.35	0.28	0	0	1.45e-05	7.45e-05
Contig_29788	Os06g0724200, partial [Oryza sativa Japonica Group]	1956	hypothetical protein OsI_24499 [Oryza sativa Indica Group]	EAZ02396	0	93	646.736	350	328		0.06	0.24	0	0	0	0.00199605
Contig_25479	ysl7_orysj ame: full=probable metal-nicotianamine transporter ysl7 ame: full=protein yellow stripe like 7 short= 7	2219	PREDICTED: probable metal-nicotianamine transporter YSL7-like [Oryza brachyantha]	XP_006646783	0	92	1156.74	685	634		1.09	0.32	0.32	0.0198171	0.0183729	0
Contig_14933	ppr repeat containing protein	3032	hypothetical protein [Oryza sativa Japonica Group] >gi|40539031|gb|AAR87288.1| putative PPR repeat containing protein [Oryza sativa Japonica Group] >gi|108711017|gb|ABF98812.1| pentatricopeptide, putative, expressed [Oryza sativa Japonica Group]	AAP12991	0	92	1010.75	601	554		0.23	0.04	0	0.0182584	0.00021796	0
Contig_32131	trehalose-6-phosphate phosphatase	1800	Os02g0661100 [Oryza sativa Japonica Group] >gi|75138377|sp|Q75WV3.1|TPP1_ORYSJ RecName: Full=Probable trehalose-phosphate phosphatase 1; Short=OsTPP1; AltName: Full=Trehalose 6-phosphate phosphatase [Oryza sativa Japonica Group] >gi|45544517|dbj|BAD12596.1| trehalose-6-phosphate phosphatase [Oryza sativa Japonica Group] >gi|49388498|dbj|BAD25622.1| trehalose-6-phosphate phosphatase [Oryza sativa …	NP_001047645	0	97	718.768	371	363	K01087	2.59	28.22	5.99	2.12e-06	0	0.0013864
Contig_6905	---NA---	4131	predicted protein [Hordeum vulgare subsp. vulgare]	BAK05760	6.35528e-174	82	547.354	383	316	K06176	0	0	0.32	0	1.72e-06	1.72e-06
Contig_14000	Os07g0511500 [Oryza sativa Japonica Group]	3137	hypothetical protein OsJ_24412 [Oryza sativa Japonica Group]	EEE67253	0	88	1325.46	795	701	K15083	0	0.21	0.34	0.000726851	9.48e-06	0
Contig_23537	ysl7_orysj ame: full=probable metal-nicotianamine transporter ysl7 ame: full=protein yellow stripe like 7 short= 7	2342	PREDICTED: probable metal-nicotianamine transporter YSL7-like [Oryza brachyantha]	XP_006646783	0	87	1131.32	726	634		0	0	0.46	0	7.72e-06	7.72e-06
Contig_35091	cell death associated protein	1566	Os07g0526600 [Oryza sativa Japonica Group] >gi|34393975|dbj|BAC83823.1| putative PrMC3 [Oryza sativa Japonica Group] >gi|113611367|dbj|BAF21745.1| Os07g0526600 [Oryza sativa Japonica Group] >gi|125600495|gb|EAZ40071.1| hypothetical protein OsJ_24515 [Oryza sativa Japonica Group] >gi|215766365|dbj|BAG98593.1| unnamed protein product [Oryza sativa Japonica Group]	NP_001059831	1.74855e-157	72	469.159	458	331		0.36	9.74	0.46	7.49e-09	0	3.87e-08
Contig_3077	deoxycytidyl transferase	5204	Os06g0691000 [Oryza sativa Japonica Group] >gi|52076718|dbj|BAD45631.1| putative deoxycytidyl transferase [Oryza sativa Japonica Group] >gi|53793286|dbj|BAD54508.1| putative deoxycytidyl transferase [Oryza sativa Japonica Group] >gi|113596459|dbj|BAF20333.1| Os06g0691000 [Oryza sativa Japonica Group]	NP_001058419	0	94	1365.9	736	693	K03515	0	1.02	0.07	5.56e-11	0.00416566	2.5e-06
Contig_16026	ankyrin-repeat protein	2923	Os01g0194300 [Oryza sativa Japonica Group] >gi|9988453|dbj|BAB12719.1| putative regulatory protein NPR1 [Oryza sativa Japonica Group] >gi|10934082|dbj|BAB16860.1| putative regulatory protein NPR1 [Oryza sativa Japonica Group] >gi|91107276|gb|ABE11613.1| ankyrin-repeat protein [Oryza sativa Japonica Group] >gi|91107319|gb|ABE11614.1| ankyrin-repeat protein [Oryza sativa Japonica Group] >gi|1135318…	NP_001042286	0	89	917.916	593	528	K14508	9.52	38.11	16.16	0.00326164	0	0
Contig_18891	hypothetical protein OsJ_30093 [Oryza sativa Japonica Group]	2684	unknown protein [Oryza sativa Japonica Group] >gi|125606407|gb|EAZ45443.1| hypothetical protein OsJ_30093 [Oryza sativa Japonica Group]	BAD33764	1.27269e-101	96	325.865	187	180		1.63	0.49	1.51	0.0191477	0	0.022401
Contig_36280	---NA---	1439	hypothetical protein OsJ_03116 [Oryza sativa Japonica Group]	EEE55238	2.58411e-132	84	395.201	266	225	K05658	6.62	0.35	1.53	1.22e-07	0.00279489	0.00536148
Contig_9168	AC073166_11 hypothetical protein [Oryza sativa Japonica Group]	3761	Os10g0539700 [Oryza sativa Japonica Group] >gi|12039325|gb|AAG46113.1|AC073166_11 hypothetical protein [Oryza sativa Japonica Group] >gi|31433312|gb|AAP54841.1| expressed protein [Oryza sativa Japonica Group] >gi|113639790|dbj|BAF27095.1| Os10g0539700 [Oryza sativa Japonica Group] >gi|215767870|dbj|BAH00099.1| unnamed protein product [Oryza sativa Japonica Group]	NP_001065181	0	84	1147.11	838	709		45.37	110.19	32.4	0	0	0.0102572
Contig_8075	unnamed protein product [Oryza sativa Japonica Group]	3939	PREDICTED: probable LRR receptor-like serine/threonine-protein kinase At1g67720-like [Brachypodium distachyon]	XP_003579065	1.1394e-155	65	504.597	494	324		0	0	0.16	0	0.000290613	0.000290613
Contig_36988	---NA---	1354	PREDICTED: uncharacterized protein LOC102721273 isoform X2 [Oryza brachyantha]	XP_006654222	2.38108e-94	92	294.664	183	170		6.95	3.93	10.96	0	0	0.0259604
Contig_8456	unknown [Zea mays]	3874	PREDICTED: phosphatidate phosphatase LPIN2-like [Oryza brachyantha]	XP_006654520	0	94	1681.77	975	921	K15728	10.21	28.94	10.18	0.0247071	0	0.0281506
Contig_34230	hypothetical protein OsJ_27705 [Oryza sativa Japonica Group]	1642	hypothetical protein OsI_29640 [Oryza sativa Indica Group] >gi|125603789|gb|EAZ43114.1| hypothetical protein OsJ_27705 [Oryza sativa Japonica Group]	EAZ07390	2.4635e-40	87	155.221	124	108		1.38	6.52	3.68	0.00171163	0.0461123	0
Contig_18420	transposon mutator sub-class	2719	transposon protein, putative, Mutator sub-class [Oryza sativa Japonica Group]	ABA91313	6.89657e-177	91	451.825	245	224		0	2.07	0	3.23e-11	0	1.25e-11
Contig_18848	ysl7_orysj ame: full=probable metal-nicotianamine transporter ysl7 ame: full=protein yellow stripe like 7 short= 7	2687	PREDICTED: probable metal-nicotianamine transporter YSL7-like [Oryza brachyantha]	XP_006646783	0	92	1148.27	679	630		1.05	0.26	0.62	0.00871518	0	0
Contig_3851	ubiquinone biosynthesis protein coq-	4847	hypothetical protein OsJ_04453 [Oryza sativa Japonica Group]	EEE55840	0	97	461.84	245	239	K08869	0.23	0	0	2.25e-05	7.72e-06	0
Contig_2076	ppr repeat containing	5738	Os01g0814300 [Oryza sativa Japonica Group] >gi|20161481|dbj|BAB90405.1| selenium-binding protein-like [Oryza sativa Japonica Group] >gi|56785052|dbj|BAD82691.1| PPR repeat containing protein-like [Oryza sativa Japonica Group] >gi|113534137|dbj|BAF06520.1| Os01g0814300 [Oryza sativa Japonica Group]	NP_001044606	0	97	681.789	342	334		5.02	6.95	0.82	0	0.000209519	2.11e-05
Contig_36954	hypothetical protein [Oryza sativa Japonica Group]	1357	hypothetical protein [Oryza sativa Japonica Group] >gi|56202350|dbj|BAD73830.1| hypothetical protein [Oryza sativa Japonica Group]	BAD73431	2.98861e-53	85	191.43	167	143		0.97	0	0	6.32e-06	2.45e-06	0
Contig_20372	crs2-associated factor mitochondrial-like isoform x2	2572	RecName: Full=CRS2-associated factor 2, mitochondrial; Flags: Precursor [Oryza sativa Japonica Group] >gi|222640037|gb|EEE68169.1| hypothetical protein OsJ_26288 [Oryza sativa Japonica Group]	Q0J7J7	1.76055e-180	89	536.184	353	316		2.16	0.74	1.04	0.0289441	0	0
Contig_8650	amy2a_orysj ame: full=alpha-amylase isozyme 2a ame: full= -alpha-d-glucan glucanohydrolase ame: full=alpha-amylase isozyme c2 flags: precursor	3843	alpha-amylase [Oryza sativa Japonica Group]	AAA33894	0	94	775.007	407	383	K01176	12.13	29.75	36.93	0	0.0167551	0
Contig_31820	rna polymerase iii subunit-like protein	1822	Os01g0679000 [Oryza sativa Japonica Group] >gi|56202140|dbj|BAD73473.1| RNA polymerase III subunit-like protein [Oryza sativa Japonica Group] >gi|113533394|dbj|BAF05777.1| Os01g0679000 [Oryza sativa Japonica Group] >gi|215765022|dbj|BAG86719.1| unnamed protein product [Oryza sativa Japonica Group]	NP_001043863	0	96	409.068	229	220	K03023	4	2.26	5.59	0	0	0.0499669
Contig_36334	50s ribosomal protein l10	1433	hypothetical protein OsI_18247 [Oryza sativa Indica Group]	EAY96345	1.26067e-102	96	317.005	163	158	K02864	0.03	1.49	2.62	1.24e-06	3.32e-09	0
Contig_6771	Os11g0536800 [Oryza sativa Japonica Group]	4150	amidase family protein, putative, expressed [Oryza sativa Japonica Group]	ABA94086	0	96	1093.57	597	578		1.82	1.05	0.37	0	0.00146649	0.0425757
Contig_28250	polyprenyl diphosphate synthase	2053	RecName: Full=Solanesyl-diphosphate synthase 2, chloroplastic; Short=OsSPS2; AltName: Full=All-trans-nonaprenyl-diphosphate synthase 2 (geranyl-diphosphate specific); Flags: Precursor [Oryza sativa Japonica Group] >gi|48475134|gb|AAT44203.1| putative polyprenyl diphosphate synthase [Oryza sativa Japonica Group] >gi|57863832|gb|AAS16899.2| putative polyprenyl diphosphate synthase [Oryza sativa Jap…	Q75HZ9	0	99	673.7	403	399	K05356	34.27	11.97	15.2	0.0236935	0	0
Contig_1516	c-terminal domain phosphatase-like protein	6056	Os01g0857000 [Oryza sativa Japonica Group] >gi|56784824|dbj|BAD82045.1| C-terminal domain phosphatase-like protein [Oryza sativa Japonica Group] >gi|56785358|dbj|BAD82316.1| C-terminal domain phosphatase-like protein [Oryza sativa Japonica Group] >gi|113534381|dbj|BAF06764.1| Os01g0857000 [Oryza sativa Japonica Group] >gi|222619564|gb|EEE55696.1| hypothetical protein OsJ_04124 [Oryza sativa Japon…	NP_001044850	0	98	1343.18	663	656	K18998	0.12	0.81	0.12	0.00046447	0	0.0003969
Contig_26477	hypothetical protein OsJ_22936 [Oryza sativa Japonica Group]	2157	PREDICTED: uncharacterized protein LOC102722782 [Oryza brachyantha]	XP_006657416	0	79	560.066	421	336		0.24	0	0.06	0.00140897	0.0297218	0
Contig_32147	dao_orysj ame: full=2-oxoglutarate-dependent dioxygenase dao ame: full=protein dioxygenase for auxin oxidation	1799	Os04g0475600 [Oryza sativa Japonica Group] >gi|75296355|sp|Q7XKU5.2|DAO_ORYSJ RecName: Full=2-oxoglutarate-dependent dioxygenase DAO; AltName: Full=Protein DIOXYGENASE FOR AUXIN OXIDATION [Oryza sativa Japonica Group] >gi|122162626|sp|Q01IX6.1|DAO_ORYSI RecName: Full=2-oxoglutarate-dependent dioxygenase DAO; AltName: Full=Protein DIOXYGENASE FOR AUXIN OXIDATION >gi|38344477|emb|CAE05492.2| OSJNBa…	NP_001053075	6.09688e-174	93	507.679	287	269		32.57	60.48	8.4	0	0.00403887	6.34e-05
Contig_31604	gtp-binding protein alpha-1 dwarf one gene	1836	PREDICTED: guanine nucleotide-binding protein alpha-1 subunit-like [Oryza brachyantha]	XP_006656002	0	98	780.4	386	381	K04640	2.5	0.48	0.86	0.0018665	0.0305018	0
Contig_23284	Os02g0480100 [Oryza sativa Japonica Group]	2360	hypothetical protein OsI_03059 [Oryza sativa Indica Group]	EEC71179	1.2471e-64	86	196.438	122	106		0	0.06	0.15	0	0.00416566	0
Contig_14692	meiotic serine proteinase	3060	Os06g0700000 [Oryza sativa Japonica Group] >gi|53791882|dbj|BAD54004.1| putative meiotic serine proteinase [Oryza sativa Japonica Group] >gi|113596516|dbj|BAF20390.1| Os06g0700000 [Oryza sativa Japonica Group] >gi|222636167|gb|EEE66299.1| hypothetical protein OsJ_22526 [Oryza sativa Japonica Group]	NP_001058476	0	98	1568.52	820	806		0.99	1.11	2.98	0	0.0213543	0.0341899
Contig_1804	Os01g0740500 [Oryza sativa Japonica Group]	5902	hypothetical protein OsI_03679 [Oryza sativa Indica Group]	EEC71453	0	85	1046.96	669	573	K01301	0.94	0.33	1.17	0.0357815	0	0.00945188
Contig_31931	short-chain dehydrogenase reductase	1815	Os02g0701900 [Oryza sativa Japonica Group] >gi|41052689|dbj|BAD07547.1| putative short-chain dehydrogenase/reductase [Oryza sativa Japonica Group] >gi|113537377|dbj|BAF09760.1| Os02g0701900 [Oryza sativa Japonica Group] >gi|125540799|gb|EAY87194.1| hypothetical protein OsI_08597 [Oryza sativa Indica Group] >gi|125583377|gb|EAZ24308.1| hypothetical protein OsJ_08059 [Oryza sativa Japonica Group] >…	NP_001047846	8.18007e-158	98	468.003	285	282	K04708	5.64	30.53	13.96	0.000444601	0	0
Contig_32774	---NA---	1753	hypothetical protein OsJ_24176 [Oryza sativa Japonica Group]	EEE67131	2.61296e-122	80	375.17	242	196	K18932	1.4	0.14	0.62	0.000189466	0	0.0174854
Contig_26388	nac74_orysj ame: full=nac domain-containing protein 74 short=onac074	2163	Os01g0261200 [Oryza sativa Japonica Group] >gi|75139797|sp|Q7GCL7.1|NAC74_ORYSJ RecName: Full=NAC domain-containing protein 74; Short=ONAC074 [Oryza sativa Japonica Group] >gi|6730946|dbj|BAA89802.1| OsNAC8 protein [Oryza sativa] >gi|7228440|dbj|BAA92400.1| putative NAM [Oryza sativa Japonica Group] >gi|9558529|dbj|BAB03447.1| putative NAM [Oryza sativa Japonica Group] >gi|113532179|dbj|BAF04562.…	NP_001042648	0	85	776.933	507	435		43.1	106.34	38.39	0	0	0.0320709
Contig_26029	hypothetical protein OsJ_16390 [Oryza sativa Japonica Group]	2183	OSJNBa0033G05.14 [Oryza sativa Japonica Group] >gi|125591834|gb|EAZ32184.1| hypothetical protein OsJ_16390 [Oryza sativa Japonica Group]	CAE01543	0	94	897.886	549	519		21.6	54.27	37.68	0.0460374	0	0
Contig_20127	ac069300_1 dioxygenase	2591	Os10g0558200 [Oryza sativa Japonica Group] >gi|14165314|gb|AAK55446.1|AC069300_1 putative dioxygenase [Oryza sativa Japonica Group] >gi|31433480|gb|AAP54985.1| oxidoreductase, 2OG-Fe oxygenase family protein, expressed [Oryza sativa Japonica Group] >gi|125532926|gb|EAY79491.1| hypothetical protein OsI_34619 [Oryza sativa Indica Group] >gi|125575666|gb|EAZ16950.1| hypothetical protein OsJ_32434 [O…	NP_001065362	0	91	633.639	350	320		1.45	0.13	0.86	2.87e-05	0	0.00114127
Contig_35555	Os05g0214400 [Oryza sativa Japonica Group]	1517	Os05g0214400 [Oryza sativa Japonica Group] >gi|113578478|dbj|BAF16841.1| Os05g0214400 [Oryza sativa Japonica Group]	NP_001054927	9.38645e-127	86	381.333	256	221	K07020	0	0	0.63	0	2.25e-05	2.25e-05
Contig_9511	---NA---	3711	hypothetical protein OsJ_27072 [Oryza sativa Japonica Group]	EEE68577	5.6894e-47	70	124.79	105	74		0	0.32	0	1.17e-05	0	6.32e-06
Contig_26265	---NA---	2169	hypothetical protein OsI_24016 [Oryza sativa Indica Group]	EEC81127	7.72598e-172	95	505.753	263	250		0.09	0.53	0	0.0102559	0	7.72e-06
Contig_31027	3 exoribonuclease domain 1 containing expressed	1873	Os12g0403800 [Oryza sativa Japonica Group] >gi|108862543|gb|ABA97522.2| 3' exoribonuclease family, domain 1 containing protein, expressed [Oryza sativa Japonica Group] >gi|113649129|dbj|BAF29641.1| Os12g0403800 [Oryza sativa Japonica Group] >gi|215693833|dbj|BAG89032.1| unnamed protein product [Oryza sativa Japonica Group] >gi|222641114|gb|EEE69246.1| hypothetical protein OsJ_28497 [Oryza sativa …	NP_001066622	1.23388e-127	98	389.423	215	211	K12589	3.12	1.55	0.92	0	0.0138536	0
Contig_37379	sex determination protein tasselseed expressed	1303	Os03g0299200 [Oryza sativa Japonica Group] >gi|108707672|gb|ABF95467.1| Sex determination protein tasselseed 2, putative, expressed [Oryza sativa Japonica Group] >gi|113548319|dbj|BAF11762.1| Os03g0299200 [Oryza sativa Japonica Group] >gi|215704726|dbj|BAG94754.1| unnamed protein product [Oryza sativa Japonica Group] >gi|218192635|gb|EEC75062.1| hypothetical protein OsI_11179 [Oryza sativa Indica…	NP_001049848	1.9129e-157	97	460.685	334	327		11.64	125.14	16.64	1.99e-06	0	4.37e-05
Contig_2519	mdr-like abc transporter	5484	hypothetical protein OsJ_01389 [Oryza sativa Japonica Group]	EAZ11523	0	97	1936	1095	1065	K05658	0.16	0	0.27	7.45e-05	0	7.45e-07
Contig_9104	serine threonine-specific receptor protein kinase-like	3769	Os09g0355400 [Oryza sativa Japonica Group] >gi|50252836|dbj|BAD29069.1| serine/threonine-specific receptor protein kinase-like [Oryza sativa Japonica Group] >gi|52075597|dbj|BAD46707.1| serine/threonine-specific receptor protein kinase-like [Oryza sativa Japonica Group] >gi|113631198|dbj|BAF24879.1| Os09g0355400 [Oryza sativa Japonica Group] >gi|215704666|dbj|BAG94294.1| unnamed protein product […	NP_001062965	0	83	918.687	670	562		0	0	0.2	0	7.45e-05	7.45e-05
Contig_6441	---NA---	4206	hypothetical protein OsI_31351 [Oryza sativa Indica Group]	EAZ09085	0	93	572.007	363	338	K07052	0.03	0	0.38	0	0.000335144	4.66e-07
Contig_29456	hypothetical protein [Oryza sativa Japonica Group]	1978	hypothetical protein [Oryza sativa Japonica Group] >gi|51536112|dbj|BAD38236.1| hypothetical protein [Oryza sativa Japonica Group]	BAD37944	1.31846e-160	89	443.736	251	224		0	1.34	0.17	2.56e-08	0.00614931	0.000299252
Contig_14675	dna ligase-like	3063	hypothetical protein OsI_27531 [Oryza sativa Indica Group]	EAZ05327	2.54175e-145	71	283.108	307	220		2.29	0.88	2.28	0.0478861	0	0.0422241
Contig_6041	---NA---	4282	PREDICTED: uncharacterized protein LOC102717669 [Oryza brachyantha]	XP_006664388	9.30679e-117	79	382.874	267	211	K02917	0.41	0.3	0.11	0	0.020021	0
Contig_36567	---NA---	1406	hypothetical protein OsI_34934 [Oryza sativa Indica Group]	EAY79778	3.81589e-88	75	286.189	256	192		3.33	0.66	4.26	0.00199516	0	0.000289044
Contig_17826	predicted protein [Hordeum vulgare subsp. vulgare]	2768	hypothetical protein OsI_11014 [Oryza sativa Indica Group]	EAY89485	1.5032e-164	93	493.426	269	251		8.15	76.38	15.74	6.05e-06	0	0.00107108
Contig_15982	cytochrome p450	2925	PREDICTED: cytochrome P450 90B1-like [Oryza brachyantha]	XP_006649668	0	98	775.778	423	418	K09587	6.64	19.29	4.66	0.0220626	0	0.00323432
Contig_31630	hexokinase 3	1834	hypothetical protein CICLE_v10000939mg [Citrus clementina] >gi|557537296|gb|ESR48414.1| hypothetical protein CICLE_v10000939mg [Citrus clementina]	XP_006435174	1.03612e-161	84	257.299	166	140	K00844	0.75	0.41	0	0	1.45e-06	0.000164799
Contig_22161	protein kinase receptor type precursor	2440	hypothetical protein OsI_24717 [Oryza sativa Indica Group]	EEC81438	3.15811e-42	72	175.252	143	103		1.16	0	0.53	1.47e-08	0	2.45e-06
Contig_22505	amidophosphoribosyl transferase (ec )	2414	hypothetical protein OsI_20066 [Oryza sativa Indica Group]	EAY98151	0	97	838.565	486	474	K00764	3.77	7.27	12.83	0	0.00952334	0
Contig_28568	transmembrane arv1-like family	2033	PREDICTED: protein arv1 homolog [Oryza brachyantha]	XP_006651883	4.6549e-74	92	249.98	138	127		0	0	0.22	0	0.00199605	0.00199605
Contig_10814	hypothetical protein OsJ_05934 [Oryza sativa Japonica Group]	3544	putative CLAVATA1 receptor kinase [Oryza sativa Japonica Group]	BAD17639	0	91	1549.64	946	867	K00924	0.43	0.09	1.26	0.0105702	0.0308064	7.58e-06
Contig_37195	bacterial-induced peroxidase precursor	1329	hypothetical protein OsI_06503 [Oryza sativa Indica Group]	EAY85148	3.96941e-172	92	498.049	321	297	K00430	40.64	1661.69	1105.2	9.22e-12	4.44e-10	0
Contig_17889	---NA---	2763	hypothetical protein OsJ_24594 [Oryza sativa Japonica Group]	EEE67337	0	86	911.368	691	600		0	5.14	4.6	5.58e-15	4.07e-15	0
Contig_35374	unnamed protein product [Oryza sativa Japonica Group]	1535	PREDICTED: LOW QUALITY PROTEIN: F-box protein At5g52880-like [Oryza brachyantha]	XP_006654675	1.69945e-78	93	187.193	99	93		0	0.03	0.18	0	0.0140787	0
Contig_3571	protein kinase	4968	PREDICTED: calcium-dependent protein kinase 10-like [Oryza brachyantha]	XP_006651702	0	99	613.224	318	315	K13412	0.35	0.69	0.12	0	0	0.00143742
Contig_36288	Os02g0599100 [Oryza sativa Japonica Group]	1438	Os02g0599100 [Oryza sativa Japonica Group] >gi|255671056|dbj|BAF09250.2| Os02g0599100 [Oryza sativa Japonica Group]	NP_001047336	4.15238e-131	75	417.542	294	223	K11137	0.12	0.28	0.58	0	0.0236355	0
Contig_13901	Os07g0673500 [Oryza sativa Japonica Group]	3147	hypothetical protein OsJ_25544 [Oryza sativa Japonica Group]	EEE67802	1.54603e-99	95	328.946	189	181	K12890	0.12	0.1	0.45	0	0.0305765	0.0110349
Contig_9028	upf0202 protein at1g10490-like isoform x2	3780	hypothetical protein OsJ_35372 [Oryza sativa Japonica Group]	EEE52839	0	98	1838.54	1024	1010	K14521	0.33	0.08	0.5	0.0201657	0	0.00132989
Contig_36243	#NAME?	1442	Os01g0875700 [Oryza sativa Japonica Group] >gi|56784849|dbj|BAD82089.1| putative DnaJ-like protein [Oryza sativa Japonica Group] >gi|113534496|dbj|BAF06879.1| Os01g0875700 [Oryza sativa Japonica Group] >gi|215686622|dbj|BAG88875.1| unnamed protein product [Oryza sativa Japonica Group] >gi|218189465|gb|EEC71892.1| hypothetical protein OsI_04636 [Oryza sativa Indica Group]	NP_001044965	0	96	611.683	327	317	K09519	0.35	0	0	0.00199605	0.00100641	0
Contig_2158	salt-inducible protein kinase	5686	putative salt-inducible protein kinase [Oryza sativa Japonica Group] >gi|55773783|dbj|BAD72566.1| putative salt-inducible protein kinase [Oryza sativa Japonica Group]	BAD72309	0	92	1924.06	1131	1046		9.05	27.17	4.54	0.0179929	0	0.000248818
Contig_30432	n-dimethylguanosine trna expressed	1912	Os10g0357800 [Oryza sativa Japonica Group] >gi|78708336|gb|ABB47311.1| N-dimethylguanosine tRNA methyltransferase, putative, expressed [Oryza sativa Japonica Group] >gi|113639033|dbj|BAF26338.1| Os10g0357800 [Oryza sativa Japonica Group] >gi|215694282|dbj|BAG89275.1| unnamed protein product [Oryza sativa Japonica Group] >gi|222612683|gb|EEE50815.1| hypothetical protein OsJ_31209 [Oryza sativa Jap…	NP_001064424	0	89	477.633	286	257	K00555	0.01	0.3	1.17	0.00744743	2.84e-07	0.00881564
Contig_8287	Os07g0163900 [Oryza sativa Japonica Group]	3903	hypothetical protein OsI_25005 [Oryza sativa Indica Group]	EAZ02873	0	94	1088.17	612	577		0.48	0	0	4e-07	1.47e-07	0
Contig_31910	Os06g0272800 [Oryza sativa Japonica Group]	1816	leaf senescence protein-like [Oryza sativa Japonica Group]	BAD68438	0	83	641.728	450	377		2.07	0.76	1.04	0.0465329	0	0
Contig_35423	unknown [Zea mays]	1531	PREDICTED: uncharacterized protein LOC100843630 [Brachypodium distachyon]	XP_003562177	4.2038e-141	93	295.049	159	149		0.51	0	0	0.000164799	9.64e-05	0
Contig_33457	Os01g0275900 [Oryza sativa Japonica Group]	1706	PREDICTED: uncharacterized protein LOC102704022 [Oryza brachyantha]	XP_006645762	3.33571e-124	76	400.208	306	233		0.96	0.36	1.19	0	0	0.0287777
Contig_8920	unknown protein [Oryza sativa Japonica Group]	3796	Os08g0493100 [Oryza sativa Japonica Group] >gi|42408780|dbj|BAD10015.1| unknown protein [Oryza sativa Japonica Group] >gi|113624092|dbj|BAF24037.1| Os08g0493100 [Oryza sativa Japonica Group] >gi|125562009|gb|EAZ07457.1| hypothetical protein OsI_29713 [Oryza sativa Indica Group] >gi|215766259|dbj|BAG98487.1| unnamed protein product [Oryza sativa Japonica Group] >gi|215768220|dbj|BAH00449.1| unname…	NP_001062123	1.1401e-127	68	412.535	429	295		0	0	0.25	0	2.25e-05	2.25e-05
Contig_588	---NA---	7268	hypothetical protein OsI_08618 [Oryza sativa Indica Group]	EEC73854	0	93	1385.55	738	692	K10756	4	0.69	1.68	0.000317174	0	0
Contig_30184	---NA---	1929	expressed protein [Oryza sativa Japonica Group]	ABF93922	0	96	768.459	402	388	K00599	0	0.6	1.35	1.45e-05	8.67e-09	0
Contig_5811	haloacid dehalogenase-like hydrolase-like	4323	hypothetical protein OsI_06436 [Oryza sativa Indica Group]	EAY85080	0	93	795.808	479	446		0.11	0	0.39	0.00286389	0.0241292	3.45e-07
Contig_21316	---NA---	2503	PREDICTED: uncharacterized protein LOC102703784 [Oryza brachyantha]	XP_006655788	0	84	562.762	387	326		1.14	0	0.69	1.19e-08	0	2.57e-07
Contig_14267	transmembrane expressed	3107	Os03g0147400 [Oryza sativa Japonica Group] >gi|15451603|gb|AAK98727.1|AC090485_6 Putative anion transporter [Oryza sativa Japonica Group] >gi|108706182|gb|ABF93977.1| transmembrane protein, putative, expressed [Oryza sativa Japonica Group] >gi|108706183|gb|ABF93978.1| transmembrane protein, putative, expressed [Oryza sativa Japonica Group] >gi|108706184|gb|ABF93979.1| transmembrane protein, putat…	NP_001048962	0	99	1080.47	557	556		2.21	7.32	2.88	0.0112372	0	0
Contig_8460	Os04g0498800 [Oryza sativa Japonica Group]	3874	PREDICTED: cell division control protein 48 homolog B-like, partial [Oryza brachyantha]	XP_006653565	0	97	1010.36	550	538		1.5	0.39	0	0.00737044	6.72e-12	1.03e-06
Contig_4111	subtilase family expressed	4761	PREDICTED: cucumisin-like [Oryza brachyantha]	XP_006662913	3.21697e-178	92	565.459	312	288		0.01	0.04	0.16	0	0.000621965	0.0400936
Contig_22057	bgl14_orysj ame: full=probable inactive beta-glucosidase 14 short=os4bglu14 flags: precursor	2447	Os04g0513100 [Oryza sativa Japonica Group] >gi|75296414|sp|Q7XPY7.2|BGL14_ORYSJ RecName: Full=Probable inactive beta-glucosidase 14; Short=Os4bglu14; Flags: Precursor [Oryza sativa Japonica Group] >gi|38345324|emb|CAE03397.2| OSJNBa0004N05.21 [Oryza sativa Japonica Group] >gi|113564873|dbj|BAF15216.1| Os04g0513100 [Oryza sativa Japonica Group] >gi|215695434|dbj|BAG90635.1| unnamed protein product…	NP_001053302	0	94	459.529	243	229	K05350	0.21	0.48	0	0	0.00100641	6.32e-06
Contig_20352	receptor-like protein kinase-like	2574	Os06g0716000 [Oryza sativa Japonica Group] >gi|53791786|dbj|BAD53580.1| receptor-like protein kinase-like [Oryza sativa Japonica Group] >gi|113596628|dbj|BAF20502.1| Os06g0716000 [Oryza sativa Japonica Group]	NP_001058588	0	95	1100.12	603	576		26.36	83.79	34.66	0.0129956	0	0
Contig_7000	ureide permease expressed	4116	Ureide permease 2, putative, expressed [Oryza sativa Japonica Group] >gi|218186904|gb|EEC69331.1| hypothetical protein OsI_38433 [Oryza sativa Indica Group] >gi|222617132|gb|EEE53264.1| hypothetical protein OsJ_36199 [Oryza sativa Japonica Group]	ABA98643	0	98	813.913	445	438	K09506	20.64	77.67	24.61	0.00469929	0	0.0157738
Contig_13449	hypothetical protein OsJ_22936 [Oryza sativa Japonica Group]	3205	PREDICTED: uncharacterized protein LOC102722782 [Oryza brachyantha]	XP_006657416	0	84	610.912	422	357		0	0	0.65	0	5.9e-08	5.9e-08
Contig_11346	calcium-transporting atpase plasma membrane- expressed	3479	Os03g0203700 [Oryza sativa Japonica Group] >gi|108706733|gb|ABF94528.1| Calcium-transporting ATPase 2, plasma membrane-type, putative, expressed [Oryza sativa Japonica Group] >gi|113547778|dbj|BAF11221.1| Os03g0203700 [Oryza sativa Japonica Group] >gi|215713457|dbj|BAG94594.1| unnamed protein product [Oryza sativa Japonica Group] >gi|215768167|dbj|BAH00396.1| unnamed protein product [Oryza sativa…	NP_001049307	0	98	2013.81	1019	1007	K01537	4.15	113.38	8.09	4.76e-10	0	2.44e-07
Contig_21151	avr9 elicitor response protein	2514	hypothetical protein OsI_29085 [Oryza sativa Indica Group]	EEC83511	7.54115e-154	98	365.54	193	190		0.05	0.87	0	4.68e-05	0	5.9e-08
Contig_16311	hypothetical protein OsJ_17840 [Oryza sativa Japonica Group]	2900	PREDICTED: random slug protein 5-like [Oryza brachyantha]	XP_006654183	2.88533e-97	96	319.316	164	158		2.31	0	1.8	6.72e-12	0	1.83e-11
Contig_1759	far1 protein	5930	PREDICTED: protein FAR1-RELATED SEQUENCE 5-like [Oryza brachyantha]	XP_006651650	0	90	1659.81	1031	931		0.47	0	0	1.47e-08	4.77e-09	0
Contig_32087	Os04g0608100 [Oryza sativa Japonica Group]	1803	PREDICTED: galacturonokinase-like [Oryza brachyantha]	XP_006652790	0	97	753.436	431	419	K18677	11.2	7.19	4.44	0	0.0482889	0
Contig_5259	---NA---	4445	unnamed protein product [Oryza sativa Japonica Group]	BAH01414	0	93	1792.7	1036	966		0.31	0	0.17	5.19e-06	0	9.64e-05
Contig_9019	putative Noc3p [Oryza sativa Japonica Group]	3782	hypothetical protein OsI_23086 [Oryza sativa Indica Group]	EAZ01057	2.91707e-74	93	275.018	166	156	K14834	6.23	3.86	1.74	0	0.00710461	0
Contig_29735	protein kinase	1960	Os06g0727400 [Oryza sativa Japonica Group] >gi|54291142|dbj|BAD61815.1| putative protein kinase [Oryza sativa Japonica Group] >gi|113596677|dbj|BAF20551.1| Os06g0727400 [Oryza sativa Japonica Group] >gi|215697495|dbj|BAG91489.1| unnamed protein product [Oryza sativa Japonica Group] >gi|222636256|gb|EEE66388.1| hypothetical protein OsJ_22723 [Oryza sativa Japonica Group]	NP_001058637	0	96	748.814	414	401		10.26	33.2	11.86	0.0120742	0	0.0310378
Contig_18665	calmodulin-binding protein	2700	Os01g0570800 [Oryza sativa Japonica Group] >gi|52077496|dbj|BAD45140.1| putative calmodulin-binding protein [Oryza sativa Japonica Group] >gi|113532905|dbj|BAF05288.1| Os01g0570800 [Oryza sativa Japonica Group]	NP_001043374	0	90	878.626	574	521		38.87	171.93	39.71	0.00164642	0	0.00228456
Contig_36002	expressed protein [Oryza sativa Japonica Group]	1469	hypothetical protein OsI_38598 [Oryza sativa Indica Group]	EEC69430	0	94	622.854	349	330		0.9	0	0	6.32e-06	2.45e-06	0
Contig_8782	hypothetical protein OsI_17530 [Oryza sativa Indica Group]	3819	OSJNBa0089N06.5 [Oryza sativa Japonica Group] >gi|125549842|gb|EAY95664.1| hypothetical protein OsI_17530 [Oryza sativa Indica Group] >gi|215686910|dbj|BAG90780.1| unnamed protein product [Oryza sativa Japonica Group]	CAE04244	0	94	1034.25	559	530		0	0.31	0	1.17e-05	0	6.32e-06
Contig_18925	hypothetical protein OsJ_05187 [Oryza sativa Japonica Group]	2681	PREDICTED: uncharacterized protein LOC102713243 [Oryza brachyantha]	XP_006648258	0	87	1061.21	708	623		1.56	0	0	4.69e-10	1.38e-10	0
Contig_24436	endonuclease exonuclease phosphatase family expressed	2286	PREDICTED: LOW QUALITY PROTEIN: bidirectional sugar transporter SWEET16-like [Oryza brachyantha]	XP_006651362	1.60475e-46	96	152.14	93	90		0.36	2.52	0.73	0.00025077	0	0.0146178
Contig_35639	putative PrMC3 [Oryza sativa Japonica Group]	1508	Os02g0567800 [Oryza sativa Japonica Group] >gi|46806692|dbj|BAD17762.1| putative PrMC3 [Oryza sativa Japonica Group] >gi|113536710|dbj|BAF09093.1| Os02g0567800 [Oryza sativa Japonica Group]	NP_001047179	1.93727e-111	76	345.125	317	241		50.77	157.28	48.82	0.0150261	0	0.014102
Contig_12321	Os04g0444800 [Oryza sativa Japonica Group]	3356	ferric reductase [Oryza sativa Japonica Group]	BAD18962	0	93	1190.64	766	714		319.5	113.92	118.57	0.0257469	0.0316065	0
Contig_31224	---NA---	1860	PREDICTED: tRNA:m(4)X modification enzyme TRM13 homolog [Oryza brachyantha]	XP_006650853	0	91	360.533	201	184	K15446	0.83	0.29	0.56	0.0497416	0	0
Contig_31015	staphylococcal nucleaseue family expressed	1873	Os12g0255200 [Oryza sativa Japonica Group] >gi|108862424|gb|ABA96961.2| Staphylococcal nucleaseue family protein, expressed [Oryza sativa Japonica Group] >gi|215687066|dbj|BAG90912.1| unnamed protein product [Oryza sativa Japonica Group] >gi|255670192|dbj|BAH95603.1| Os12g0255200 [Oryza sativa Japonica Group]	NP_001176875	2.48263e-99	85	271.937	174	149		1.94	0.44	0.22	0.00419647	9.68e-05	0
Contig_4411	pentatricopeptide repeat-containing	4679	Os01g0357800 [Oryza sativa Japonica Group] >gi|53791613|dbj|BAD52960.1| pentatricopeptide (PPR) repeat-containing protein-like [Oryza sativa Japonica Group] >gi|53792343|dbj|BAD53077.1| pentatricopeptide (PPR) repeat-containing protein-like [Oryza sativa Japonica Group] >gi|113532542|dbj|BAF04925.1| Os01g0357800 [Oryza sativa Japonica Group]	NP_001043011	0	93	1458.74	803	752		0.48	0.11	0.59	0.00784225	0	0.00182418
Contig_35531	hypothetical protein OsJ_04926 [Oryza sativa Japonica Group]	1519	PREDICTED: uncharacterized protein LOC102708200 [Oryza brachyantha]	XP_006645327	6.09861e-112	95	344.354	181	172		9.19	28.77	23.04	0.0148084	0.0486293	0
Contig_28635	aspartate kinase	2028	aspartate kinase [Oryza sativa]	BAA95630	4.09887e-135	97	413.305	216	210	K00928	0.14	1.11	0.92	0.000639659	0.00132989	0
Contig_7357	acinusL protein-like [Oryza sativa Japonica Group]	4051	PREDICTED: enolase-phosphatase E1-like [Oryza brachyantha]	XP_006657981	0	79	689.878	564	446	K12875	0	0.74	0.43	7.83e-09	2.57e-07	0
Contig_20942	hypothetical protein SORBIDRAFT_09g022940 [Sorghum bicolor]	2528	PREDICTED: CTD small phosphatase-like protein 2-like, partial [Oryza brachyantha]	XP_006655392	9.88363e-131	93	404.06	239	224	K15731	0.07	0	0.53	0	0.00196944	1.72e-06
Contig_2528	mate efflux family protein 5-like isoform x2	5480	hypothetical protein OsI_24403 [Oryza sativa Indica Group]	EAZ02302	0	97	770	402	390	K03327	0	0.27	0.04	2.45e-06	0	0.00271018
Contig_33813	p2c13_orysj ame: full=probable protein phosphatase 2c 13 short= 2c13	1679	Os02g0255100 [Oryza sativa Japonica Group] >gi|75290167|sp|Q6EN45.1|P2C13_ORYSJ RecName: Full=Probable protein phosphatase 2C 13; Short=OsPP2C13 [Oryza sativa Japonica Group] >gi|50251666|dbj|BAD29690.1| putative protein phosphatase 2C [Oryza sativa Japonica Group] >gi|113535992|dbj|BAF08375.1| Os02g0255100 [Oryza sativa Japonica Group]	NP_001046461	7.14595e-148	96	424.476	217	210	K17506	1.58	6.81	0.93	0.0028085	0	0.000101337
Contig_28327	Os11g0573700 [Oryza sativa Japonica Group]	2049	retrotransposon protein, putative, unclassified [Oryza sativa Japonica Group]	ABA94403	6.5053e-164	72	377.481	332	241		1.75	0.54	1.41	0.0237739	0	0
Contig_30694	Os09g0554300 [Oryza sativa Japonica Group]	1895	PREDICTED: uncharacterized transporter YBR287W-like [Oryza brachyantha]	XP_006660956	0	96	816.609	425	412	K07088	6.52	0.27	2.65	2.01e-08	0	2.68e-05
Contig_37025	50s ribosomal protein l17	1349	hypothetical protein OsI_20233 [Oryza sativa Indica Group]	EEC79355	2.82209e-85	93	270.011	147	137	K02879	1.55	0.47	0.66	0.025705	0	0
Contig_36743	ac090882_24 splicing regulatory protein	1382	PREDICTED: protein vip1-like [Oryza brachyantha]	XP_006650496	0	98	558.91	284	280		2.54	6.92	2.76	0.0367119	0	0
Contig_37229	hypothetical protein OsJ_17929 [Oryza sativa Japonica Group]	1324	PREDICTED: U3 small nucleolar RNA-associated protein 25-like [Oryza brachyantha]	XP_006655241	9.76561e-133	97	410.609	207	202	K14774	2.31	0.63	2.59	0.0114978	0	0.00482328
Contig_18396	hypothetical protein SORBIDRAFT_07g000410 [Sorghum bicolor]	2721	hypothetical protein OsI_27488 [Oryza sativa Indica Group]	EEC82761	0	87	420.239	289	254		0.02	0	1.17	0	2.81e-07	1.59e-09
Contig_12586	deoxyribodipyrimidine photolyase family	3321	Os09g0532700 [Oryza sativa Japonica Group] >gi|52075945|dbj|BAD46025.1| deoxyribodipyrimidine photolyase family protein-like [Oryza sativa Japonica Group] >gi|52077228|dbj|BAD46272.1| deoxyribodipyrimidine photolyase family protein-like [Oryza sativa Japonica Group] >gi|113631996|dbj|BAF25677.1| Os09g0532700 [Oryza sativa Japonica Group]	NP_001063763	0	95	1087.4	644	612		2.04	2.8	0.02	0	9.3e-11	6.52e-12
Contig_9121	aba 8 -hydroxylase	3766	PREDICTED: abscisic acid 8'-hydroxylase 1-like [Oryza brachyantha]	XP_006647755	0	99	878.626	427	425	K00898	55.4	234.94	44.05	0.0021703	0	0.00054596
Contig_19394	Os03g0265700, partial [Oryza sativa Japonica Group]	2645	PREDICTED: uncharacterized protein LOC102704044 [Oryza brachyantha]	XP_006651241	0	99	577.015	310	308		1.82	6.78	6.55	0.00578205	0.00720056	0
Contig_3049	fyve zinc finger family expressed	5217	unknown protein [Oryza sativa Japonica Group]	AAP44653	0	93	1629.38	1101	1033		0.53	0.2	1.12	0	0	0.000661047
Contig_18374	amino acid permease 6	2723	hypothetical protein OsI_04649 [Oryza sativa Indica Group]	EAY76696	0	97	805.823	451	441		3.03	0.17	0.36	4.01e-07	4.91e-05	0
Contig_16637	cytochrome p450 monooxygenase	2869	hypothetical protein OsJ_02693 [Oryza sativa Japonica Group]	EAZ12776	0	94	804.283	436	410		0	2.73	0.33	1.58e-12	2.25e-05	6.43e-05
Contig_11931	hypothetical protein [Oryza sativa Japonica Group]	3409	hypothetical protein OsI_08083 [Oryza sativa Indica Group]	EAY86701	0	76	661.374	485	373		0	0	0.38	0	2.05e-06	2.05e-06
Contig_27179	gdp dissociation inhibitor	2115	Os05g0304400 [Oryza sativa Japonica Group] >gi|113578693|dbj|BAF17056.1| Os05g0304400 [Oryza sativa Japonica Group] >gi|125551742|gb|EAY97451.1| hypothetical protein OsI_19382 [Oryza sativa Indica Group] >gi|215706452|dbj|BAG93308.1| unnamed protein product [Oryza sativa Japonica Group] >gi|222631035|gb|EEE63167.1| hypothetical protein OsJ_17976 [Oryza sativa Japonica Group]	NP_001055142	0	99	875.544	428	425	K17255	1.76	0.1	1.3	1.84e-06	0	1.43e-05
Contig_11287	phosphoenolpyruvate carboxylase 1	3486	PREDICTED: phosphoenolpyruvate carboxylase 1-like [Oryza brachyantha]	XP_006643893	0	94	1749.56	958	910	K01595	1.15	3.84	2.29	0.0121875	0	0
Contig_13395	major facilitator superfamily expressed	3213	PREDICTED: protein ZINC INDUCED FACILITATOR 1-like isoform X1 [Oryza brachyantha]	XP_006663792	0	87	672.544	433	379		0.36	0.02	0	0.000497338	6.32e-06	0
Contig_35460	Os02g0513700 [Oryza sativa Japonica Group]	1527	Os02g0513700 [Oryza sativa Japonica Group] >gi|255670935|dbj|BAF08859.2| Os02g0513700 [Oryza sativa Japonica Group]	NP_001046945	1.04812e-65	78	143.665	109	86		0.34	0	0.56	0.00140897	0	3.57e-05
Contig_15140	s-domain receptor-like protein kinase	3010	putative S-domain receptor-like protein kinase [Oryza sativa Japonica Group]	BAD81300	0	83	799.275	537	449		0.79	8.59	5.44	3.13e-06	0.000109063	0
Contig_37130	Os09g0309500 [Oryza sativa Japonica Group]	1337	Os09g0309500 [Oryza sativa Japonica Group] >gi|255678756|dbj|BAF24747.2| Os09g0309500 [Oryza sativa Japonica Group]	NP_001062833	1.06175e-28	88	122.479	192	170		39.8	85.42	32.71	0	0	0.0437018
Contig_28041	hypothetical protein SORBIDRAFT_01g004920 [Sorghum bicolor]	2066	hypothetical protein OsJ_10165 [Oryza sativa Japonica Group]	EEE58710	3.05531e-58	55	149.058	247	137		0	0	0.24	0	0.00100641	0.00100641
Contig_34491	putative ankyrin-kinase [Oryza sativa Japonica Group]	1619	PREDICTED: probable serine/threonine-protein kinase DDB_G0267514-like [Oryza brachyantha]	XP_006645153	0	98	661.759	322	318		0.87	2.2	0.41	0	0	0.00192757
Contig_26674	---NA---	2145	Putative LRR receptor-like serine/threonine-protein kinase [Aegilops tauschii]	EMT09506	1.19437e-103	76	234.958	220	168		0.56	0.17	0.27	0.0495298	0	0
Contig_36905	tpa: nucleoside phosphatase gda1 cd39 family protein	1363	PREDICTED: nucleoside-triphosphatase ntp-1-like [Brachypodium distachyon]	XP_003574554	8.57178e-160	89	474.937	274	244	K01510	0.15	0	0.29	0	0	0.00286389
Contig_18239	protein kinase	2733	Os05g0165900 [Oryza sativa Japonica Group] >gi|53981927|gb|AAV25045.1| putative protein kinase [Oryza sativa Japonica Group] >gi|113578298|dbj|BAF16661.1| Os05g0165900 [Oryza sativa Japonica Group] >gi|215736952|dbj|BAG95881.1| unnamed protein product [Oryza sativa Japonica Group]	NP_001054747	0	89	1186.79	794	713		10.83	37.18	22.19	0.00843162	0	0
Contig_1220	protein kinase	6284	Os01g0104000 [Oryza sativa Japonica Group] >gi|52075662|dbj|BAD44832.1| putative protein kinase [Oryza sativa Japonica Group] >gi|113531292|dbj|BAF03675.1| Os01g0104000 [Oryza sativa Japonica Group] >gi|125568686|gb|EAZ10201.1| hypothetical protein OsJ_00032 [Oryza sativa Japonica Group]	NP_001041761	0	97	963.37	525	512		0.11	0	0.12	0.000290613	0	0.000125561
Contig_39154	nucleolar protein family a member 2	956	hypothetical protein OsI_08785 [Oryza sativa Indica Group]	EEC73927	1.79349e-93	96	286.189	150	145	K11129	37.5	22.1	57.1	0	0	0.0352483
Contig_31264	ac079887_2 dna binding protein	1858	Os03g0758000 [Oryza sativa Japonica Group] >gi|13236648|gb|AAK16170.1|AC079887_2 putative DNA binding protein [Oryza sativa Japonica Group] >gi|33519206|gb|AAQ20918.1| WRKY19 [Oryza sativa Japonica Group] >gi|46394260|tpg|DAA05068.1| TPA_inf: WRKY transcription factor 3 [Oryza sativa (japonica cultivar-group)] >gi|108711179|gb|ABF98974.1| WRKY DNA binding domain containing protein, expressed [Ory…	NP_001051329	5.09986e-75	73	253.832	315	230		6.83	29.61	6.13	0.00202204	0	0.00118177
Contig_54	Os10g0421800, partial [Oryza sativa Japonica Group]	9935	PREDICTED: pentatricopeptide repeat-containing protein At4g31850, chloroplastic-like [Oryza brachyantha]	XP_006661947	0	95	2089.69	1091	1047		1.11	0.16	0.4	0.000158461	0.0299805	0
Contig_25331	protein binding protein	2228	hypothetical protein OsI_19848 [Oryza sativa Indica Group]	EEC79168	0	93	905.975	493	461		11.56	58.05	10.73	0.00071459	0	0.000513869
Contig_38834	abil4_orysj ame: full=probable protein abil4 ame: full=abl interactor-like protein 4	1042	Os05g0585400 [Oryza sativa Japonica Group] >gi|75123651|sp|Q6I588.1|ABIL4_ORYSJ RecName: Full=Probable protein ABIL4; AltName: Full=Abl interactor-like protein 4 [Oryza sativa Japonica Group] >gi|48843804|gb|AAT47063.1| unknown protein [Oryza sativa Japonica Group] >gi|113580005|dbj|BAF18368.1| Os05g0585400 [Oryza sativa Japonica Group] >gi|215695274|dbj|BAG90465.1| unnamed protein product [Oryza…	NP_001056454	3.75359e-115	87	261.922	156	137		0	0.32	0.69	0	0.000125561	0
Contig_32698	serine threonine-protein kinase expressed	1759	Os03g0334000 [Oryza sativa Japonica Group] >gi|108707998|gb|ABF95793.1| Serine/threonine-protein kinase AtPK19, putative, expressed [Oryza sativa Japonica Group] >gi|113548498|dbj|BAF11941.1| Os03g0334000 [Oryza sativa Japonica Group] >gi|125586157|gb|EAZ26821.1| hypothetical protein OsJ_10738 [Oryza sativa Japonica Group] >gi|215704239|dbj|BAG93079.1| unnamed protein product [Oryza sativa Japoni…	NP_001050027	0	98	667.152	382	375	K04688	0.88	0.03	0.28	1.59e-05	0.0497053	0.00547934
Contig_18811	agenet domain-containing	2690	Os06g0600700 [Oryza sativa Japonica Group] >gi|113596041|dbj|BAF19915.1| Os06g0600700 [Oryza sativa Japonica Group] >gi|215694320|dbj|BAG89313.1| unnamed protein product [Oryza sativa Japonica Group]	NP_001058001	5.36752e-146	90	446.047	250	227		1.88	0	0.35	9.25e-11	0.000950893	2.82e-05
Contig_28718	nts2 protein	2023	hypothetical protein OsI_04623 [Oryza sativa Indica Group]	EAY76667	0	98	595.119	341	337		14.18	53.73	10.39	0.00461943	0	0.000706424
Contig_1613	amp-dependent synthetase and ligase family expressed	6003	Putative AMP-binding protein [Oryza sativa Japonica Group]	AAN05508	0	92	856.284	504	468		7.78	42.57	10.21	0.000378647	0	0.00293425
Contig_10081	serine threonine-specific receptor protein kinase-like	3636	Os09g0355400 [Oryza sativa Japonica Group] >gi|50252836|dbj|BAD29069.1| serine/threonine-specific receptor protein kinase-like [Oryza sativa Japonica Group] >gi|52075597|dbj|BAD46707.1| serine/threonine-specific receptor protein kinase-like [Oryza sativa Japonica Group] >gi|113631198|dbj|BAF24879.1| Os09g0355400 [Oryza sativa Japonica Group] >gi|215704666|dbj|BAG94294.1| unnamed protein product […	NP_001062965	0	89	1168.3	759	679		0	0	0.16	0	0.000390825	0.000390825
Contig_24874	pyridoxamine 5-phosphate oxidase family protein	2256	PREDICTED: uncharacterized protein LOC102711040 [Oryza brachyantha]	XP_006646884	0	86	547.74	354	306		3.82	2.64	0.96	0	0.00482229	0.0419164
Contig_11576	pentatricopeptide repeat-containing protein	3452	PREDICTED: pentatricopeptide repeat-containing protein At3g53360, mitochondrial-like [Oryza brachyantha]	XP_006656121	0	94	1385.55	763	724		0	0.22	0.85	0.000290613	3.26e-09	0.00803402
Contig_33743	atp-dependent transporter	1684	Os02g0810300 [Oryza sativa Japonica Group] >gi|47847809|dbj|BAD21584.1| putative ATP-dependent transporter [Oryza sativa Japonica Group] >gi|113538000|dbj|BAF10383.1| Os02g0810300 [Oryza sativa Japonica Group] >gi|125584098|gb|EAZ25029.1| hypothetical protein OsJ_08816 [Oryza sativa Japonica Group] >gi|215765275|dbj|BAG86972.1| unnamed protein product [Oryza sativa Japonica Group]	NP_001048469	5.11808e-126	100	383.645	187	187	K12608	1.74	0.52	1.34	0.0183757	0	0
Contig_16884	spx domain-containing membrane protein os06g0129400-like isoform x2	2848	PREDICTED: SPX domain-containing membrane protein Os06g0129400-like isoform X1 [Oryza brachyantha] >gi|573946823|ref|XP_006655743.1| PREDICTED: SPX domain-containing membrane protein Os06g0129400-like isoform X2 [Oryza brachyantha]	XP_006655742	0	98	1296.57	699	686		6.76	48.96	17.41	4.85e-05	0.0417407	0.0297695
Contig_29092	fusarium resistance protein i2c-5-like	2001	PREDICTED: disease resistance protein RGA2-like [Oryza brachyantha]	XP_006644638	0	84	774.237	513	431		2.69	7.01	3.41	0.0421052	0	0
Contig_14410	helicase-like protein	3091	AT hook motif-containing protein, putative, expressed [Oryza sativa Japonica Group]	ABA99349	6.92689e-130	71	266.159	232	165		0.17	0	0.34	0.00199605	0	9.48e-06
Contig_9992	cue domain containing expressed	3646	hypothetical protein OsJ_09833 [Oryza sativa Japonica Group]	EEE58538	0	94	587.03	455	430	K18667	2.04	0.54	1.2	0.00768882	0	0
Contig_11221	glycogenin-like protein	3494	PREDICTED: UDP-glucuronate:xylan alpha-glucuronosyltransferase 1-like [Oryza brachyantha]	XP_006645120	0	98	1283.86	631	622		8.27	37.74	9.34	0.00136553	0	0.00363396
Contig_32711	transposon expressed	1758	putative transposase [Oryza sativa Japonica Group]	AAR10861	6.76826e-70	56	168.703	203	115		0	0.93	0.76	1.22e-06	1.72e-06	0
Contig_14671	bioda_orysj ame: full=bifunctional dethiobiotin synthetase -diamino-pelargonic acid mitochondrial ame: full=bifunctional bio3-bio1 protein includes: ame: full=dethiobiotin synthetase ame: full=dtb synthetase short=dtbs ame: full=protein biotin auxotroph 3 includes: ame: full= -diamino-pelargonic acid aminotransferase short=dapa at short=dapa aminotransferase ame: full= -diaminononanoate synthase …	3063	Os08g0245400 [Oryza sativa Japonica Group] >gi|75294322|sp|Q6ZKV8.1|BIODA_ORYSJ RecName: Full=Bifunctional dethiobiotin synthetase/7,8-diamino-pelargonic acid aminotransferase, mitochondrial; AltName: Full=Bifunctional BIO3-BIO1 protein; Includes: RecName: Full=Dethiobiotin synthetase; AltName: Full=DTB synthetase; Short=DTBS; AltName: Full=Protein BIOTIN AUXOTROPH 3; Includes: RecName: Full=7,8-…	NP_001061354	0	93	1393.64	797	747	K00833	1.74	3.24	4.57	0	0.0412296	0
Contig_27499	hypothetical protein SORBIDRAFT_02g006790 [Sorghum bicolor]	2097	PREDICTED: uncharacterized aarF domain-containing protein kinase At5g05200, chloroplastic-like [Oryza brachyantha]	XP_006657571	0	98	577.015	304	299	K08869	2.8	5.38	8.23	0	0.0224768	0
Contig_28974	Os04g0682500 [Oryza sativa Japonica Group]	2008	hypothetical protein OsJ_16668 [Oryza sativa Japonica Group]	EEE61927	2.03732e-165	96	450.284	256	246	K08657	0.52	0	0.3	2.82e-05	0	0.000290613
Contig_36999	hypothetical protein OsI_05362 [Oryza sativa Indica Group]	1353	PREDICTED: uncharacterized protein LOC102700769 [Oryza brachyantha]	XP_006646730	0	93	583.948	307	288		0	0.19	0.66	0	2.82e-05	0.0490758
Contig_23778	hypothetical protein OsJ_07586 [Oryza sativa Japonica Group]	2327	PREDICTED: pentatricopeptide repeat-containing protein At4g18840-like [Oryza brachyantha]	XP_006648851	0	96	798.119	466	449		0	0	0.26	0	0.000390825	0.000390825
Contig_3797	OSIGBa0148A10.8 [Oryza sativa Indica Group]	4868	OSJNBb0060E08.6 [Oryza sativa Japonica Group] >gi|116309791|emb|CAH66831.1| OSIGBa0148A10.8 [Oryza sativa Indica Group]	CAE04743	1.01089e-121	97	399.823	217	211		0.76	0.76	0.23	0	0.0175098	0.0220782
Contig_5882	nb-arc domain containing expressed	4307	hypothetical protein OsI_19575 [Oryza sativa Indica Group]	EEC79033	0	83	1412.51	960	801		0	0.04	0.08	0	0.00614931	0
Contig_33315	expressed protein [Oryza sativa Japonica Group]	1716	Hypothetical protein [Oryza sativa Japonica Group] >gi|31431996|gb|AAP53695.1| expressed protein [Oryza sativa Japonica Group]	AAK98682	3.39315e-53	69	197.208	282	197		10.92	18.79	4.2	0	0.0409376	0.00208268
Contig_26203	pot family expressed	2172	Os03g0235900 [Oryza sativa Japonica Group] >gi|108707042|gb|ABF94837.1| POT family protein, expressed [Oryza sativa Japonica Group] >gi|108707044|gb|ABF94839.1| POT family protein, expressed [Oryza sativa Japonica Group] >gi|113547960|dbj|BAF11403.1| Os03g0235900 [Oryza sativa Japonica Group]	NP_001049489	0	96	1095.11	585	565		1.3	3.85	4.52	0.0238472	0.00984808	0
Contig_38283	ubiquinone oxidoreductase subunit 1	1157	Os08g0167500 [Oryza sativa Japonica Group] >gi|37806091|dbj|BAC99541.1| putative ubiquinone oxidoreductase subunit 1 [Oryza sativa Japonica Group] >gi|113623048|dbj|BAF22993.1| Os08g0167500 [Oryza sativa Japonica Group] >gi|125560278|gb|EAZ05726.1| hypothetical protein OsI_27953 [Oryza sativa Indica Group] >gi|125602319|gb|EAZ41644.1| hypothetical protein OsJ_26178 [Oryza sativa Japonica Group] >…	NP_001061079	1.22039e-127	92	379.793	238	219		35.03	13.1	23.31	0.0344705	0	0
Contig_12120	high-glucose-regulated protein 8-like	3383	hypothetical protein OsI_25054 [Oryza sativa Indica Group] >gi|222636512|gb|EEE66644.1| hypothetical protein OsJ_23254 [Oryza sativa Japonica Group]	EEC81587	0	96	950.658	603	581		0	0	0.53	0	1.68e-07	1.68e-07
Contig_4423	vacuolar acid invertase	4676	PREDICTED: sucrose:sucrose 1-fructosyltransferase-like [Oryza brachyantha]	XP_006646767	0	96	968.763	512	493	K01193	0	0	0.48	0	3.23e-08	3.23e-08
Contig_13896	embryogenesis transmembrane	3148	PREDICTED: uncharacterized protein LOC102717260 [Oryza brachyantha]	XP_006656907	0	79	719.153	615	486		0.43	0.7	0.08	0	0.00591026	0.000381713
Contig_36359	dehydroascorbate reductase	1429	PREDICTED: glutathione S-transferase DHAR2-like [Oryza brachyantha]	XP_006653976	9.59172e-114	85	346.28	204	175		12.94	4.06	6.45	0.0145573	0	0
Contig_7116	hypothetical protein OsJ_17840 [Oryza sativa Japonica Group]	4095	PREDICTED: random slug protein 5-like [Oryza brachyantha]	XP_006654183	7.6468e-85	96	289.271	150	144		0.31	1.26	1.97	0.00499304	0.000254324	0
Contig_4880	putative Osnop [Oryza sativa Japonica Group]	4544	PREDICTED: C2 and GRAM domain-containing protein At1g03370-like [Oryza brachyantha]	XP_006656035	0	96	1929.45	1034	999		4.43	19.84	7.4	0.00159252	0	0.0384134
Contig_18129	two-pore calcium channel	2742	Os01g0678500 [Oryza sativa Japonica Group] >gi|73621984|sp|Q5QM84.2|TPC1_ORYSJ RecName: Full=Two pore calcium channel protein 1; AltName: Full=OsTPC1; AltName: Full=Voltage-dependent calcium channel protein TPC1 [Oryza sativa Japonica Group] >gi|32351752|dbj|BAC78525.1| putative two-pore calcium channel [Oryza sativa] >gi|56202136|dbj|BAD73469.1| putative two-pore calcium channel [Oryza sativa Ja…	NP_001043858	0	94	1240.33	753	711	K16900	2.15	0	1.34	2.16e-11	0	4.35e-10
Contig_34993	hypothetical protein OsJ_09883 [Oryza sativa Japonica Group]	1573	expressed protein [Oryza sativa Japonica Group] >gi|125585366|gb|EAZ26030.1| hypothetical protein OsJ_09883 [Oryza sativa Japonica Group]	ABF94601	5.5597e-94	92	247.669	200	185		0.79	0.13	0.65	0.00745943	0	0.0171989
Contig_5207	unknown protein [Oryza sativa Japonica Group]	4458	hypothetical protein OsJ_19458 [Oryza sativa Japonica Group]	EEE64606	0	88	891.723	575	511		0.19	0	0	9.64e-05	4.53e-05	0
Contig_38214	ribonucleotide reductase	1171	hypothetical protein OsI_30411 [Oryza sativa Indica Group]	EEC84098	3.57103e-121	97	309.686	150	146	K10807	0.34	0	0.73	0.00614931	0	3.57e-05
Contig_11094	Os05g0497700 [Oryza sativa Japonica Group]	3511	hypothetical protein OsI_20473 [Oryza sativa Indica Group]	EEC79463	0	93	943.725	545	512		0.19	0	0	0.000390825	0.00021796	0
Contig_26305	Os04g0451100 [Oryza sativa Japonica Group]	2167	PREDICTED: uncharacterized protein LOC102715387 [Oryza brachyantha]	XP_006653473	1.21857e-92	91	306.22	168	154		0.25	0	0.36	0.00140897	0	7.45e-05
Contig_1149	serine-threonine rich antigen	6352	Os02g0742000 [Oryza sativa Japonica Group] >gi|46390282|dbj|BAD15732.1| putative serine-threonine rich antigen [Oryza sativa Japonica Group] >gi|46390326|dbj|BAD15775.1| putative serine-threonine rich antigen [Oryza sativa Japonica Group] >gi|113537617|dbj|BAF10000.1| Os02g0742000 [Oryza sativa Japonica Group]	NP_001048086	0	91	2632.82	1688	1548		0.2	0	0	9.48e-06	3.54e-06	0
Contig_5285	haloacid dehalogenase-like hydrolase-like	4438	PREDICTED: uncharacterized protein LOC102711046, partial [Oryza brachyantha]	XP_006648473	3.1328e-166	94	520.005	296	279		0	0	0.73	0	1.34e-09	1.34e-09
Contig_34556	lac23_orysj ame: full=laccase-23 ame: full=benzenediol:oxygen oxidoreductase 23 ame: full=diphenol oxidase 23 ame: full=urishiol oxidase 23 flags: precursor	1614	PREDICTED: putative laccase-17-like [Oryza brachyantha]	XP_006664275	0	95	736.487	408	391	K05909	0.65	0.13	1.01	0.0199098	0	0.0011219
Contig_15208	universal stress protein usp1-like protein	3002	Os07g0673400 [Oryza sativa Japonica Group] >gi|22831145|dbj|BAC16006.1| universal stress protein USP1-like protein [Oryza sativa Japonica Group] >gi|113612143|dbj|BAF22521.1| Os07g0673400 [Oryza sativa Japonica Group] >gi|125601480|gb|EAZ41056.1| hypothetical protein OsJ_25543 [Oryza sativa Japonica Group] >gi|215693793|dbj|BAG88992.1| unnamed protein product [Oryza sativa Japonica Group]	NP_001060607	1.21505e-101	98	327.405	169	167	K12890	8.31	3.1	3.37	0.0352094	0	0
Contig_2612	trna isopentenyltransferase	5429	PREDICTED: tRNA dimethylallyltransferase 2-like [Oryza brachyantha]	XP_006645337	0	94	509.99	284	267	K00791	0.11	0	0.04	0.00100641	0	0
Contig_10960	---NA---	3526	PREDICTED: U4/U6.U5 tri-snRNP-associated protein 1-like isoform X1 [Oryza brachyantha]	XP_006662872	0	90	978.393	704	636	K11984	0.54	0	0.04	4e-07	5.29e-05	0
Contig_23509	leucine-rich receptor-like protein kinase	2344	PREDICTED: receptor-like protein kinase HSL1-like [Oryza brachyantha]	XP_006659357	0	87	807.749	565	492		0.14	1.15	0.43	0.000335113	0	0
Contig_2267	far1 protein	5623	PREDICTED: protein FAR1-RELATED SEQUENCE 5-like [Oryza brachyantha]	XP_006651650	0	90	1659.81	1031	931		0.34	0	0.19	4e-07	0	9.48e-06
Contig_1103	protein kinase	6412	Os01g0104000 [Oryza sativa Japonica Group] >gi|52075662|dbj|BAD44832.1| putative protein kinase [Oryza sativa Japonica Group] >gi|113531292|dbj|BAF03675.1| Os01g0104000 [Oryza sativa Japonica Group] >gi|125568686|gb|EAZ10201.1| hypothetical protein OsJ_00032 [Oryza sativa Japonica Group]	NP_001041761	0	97	963.37	525	512		0.12	0	0	0.000164799	9.64e-05	0
Contig_35147	unknown protein [Oryza sativa Japonica Group]	1560	PREDICTED: poly(A) RNA polymerase gld-2 homolog A-like [Oryza brachyantha]	XP_006646478	8.65451e-118	86	293.123	182	158		0	0	0.23	0	0.00416566	0.00416566
Contig_25651	calcineurin b-like protein expressed	2207	Os12g0597000 [Oryza sativa Japonica Group] >gi|122215727|sp|Q3HRP5.1|CNBL2_ORYSJ RecName: Full=Calcineurin B-like protein 2 [Oryza sativa Japonica Group] >gi|76577789|gb|ABA54177.1| calcineurin B-like protein 2 [Oryza sativa Japonica Group] >gi|108862912|gb|ABA99199.2| Calcineurin B-like protein 3, putative, expressed [Oryza sativa Japonica Group] >gi|108862913|gb|ABG22071.1| Calcineurin B-like p…	NP_001067190	3.77312e-120	98	371.318	187	185	K06268	1.59	0	0	2.26e-09	6.94e-10	0
Contig_3243	nos_orysj ame: full= nitric oxide synthase	5122	hypothetical protein OsI_05484 [Oryza sativa Indica Group]	EAY84101	0	97	832.017	492	482	K13427	2.21	0.49	0.8	0.00207685	0.0320293	0
Contig_9542	acinusL protein-like [Oryza sativa Japonica Group]	3708	PREDICTED: enolase-phosphatase E1-like [Oryza brachyantha]	XP_006657981	0	83	757.288	553	463	K12875	0.79	0	0.84	1.07e-08	0	2.07e-09
Contig_13840	helix-loop-helix dna-binding domain containing expressed	3155	Os03g0782500 [Oryza sativa Japonica Group] >gi|108711401|gb|ABF99196.1| Helix-loop-helix DNA-binding domain containing protein, expressed [Oryza sativa Japonica Group] >gi|108711403|gb|ABF99198.1| Helix-loop-helix DNA-binding domain containing protein, expressed [Oryza sativa Japonica Group] >gi|113549936|dbj|BAF13379.1| Os03g0782500 [Oryza sativa Japonica Group] >gi|215740666|dbj|BAG97322.1| unn…	NP_001051465	0	79	575.089	467	371		2.94	1.5	0.83	0	0.00886022	0
Contig_22222	expressed protein [Oryza sativa Japonica Group]	2436	hypothetical protein OsI_11095 [Oryza sativa Indica Group]	EEC75016	0	96	1045.03	668	642		1.17	0	0.1	1.32e-08	4.71e-05	0
Contig_20028	unknown [Zea mays]	2598	uncharacterized protein LOC100384385 [Zea mays] >gi|224035637|gb|ACN36894.1| unknown [Zea mays]	NP_001170399	8.89003e-107	70	346.665	377	265		0.67	0	0.36	7.45e-07	0	2.82e-05
Contig_32506	expressed protein [Oryza sativa Japonica Group]	1772	PREDICTED: arginine/serine-rich coiled-coil protein 2-like [Oryza brachyantha]	XP_006661883	3.26926e-154	90	460.299	334	303		4	0	0.98	3.93e-12	0.00426843	2.57e-07
Contig_23164	unknown protein [Oryza sativa Japonica Group]	2368	PREDICTED: uncharacterized protein LOC102705587, partial [Oryza brachyantha]	XP_006646230	4.97274e-124	90	389.423	274	248		1.82	8.91	3.78	0.00106143	0	0
Contig_27435	---NA---	2101	PREDICTED: uncharacterized protein LOC102713040 [Oryza brachyantha]	XP_006664660	1.98341e-150	75	454.136	370	280		0.47	0.13	0	0	1.8e-05	0
Contig_28101	hypothetical protein [Oryza sativa Japonica Group]	2062	predicted protein [Hordeum vulgare subsp. vulgare]	BAJ89011	0	86	658.292	459	399		0.42	0	0	9.64e-05	4.53e-05	0
Contig_33108	serine protease htra3-like isoform x2	1732	Os09g0436300 [Oryza sativa Japonica Group] >gi|51090608|dbj|BAD36131.1| unknown protein [Oryza sativa Japonica Group] >gi|113631490|dbj|BAF25171.1| Os09g0436300 [Oryza sativa Japonica Group] >gi|215736993|dbj|BAG95922.1| unnamed protein product [Oryza sativa Japonica Group]	NP_001063257	4.02823e-155	92	318.161	176	163		0	0.73	0	7.72e-06	0	4.28e-06
Contig_31162	cytochrome p450	1864	hypothetical_protein [Oryza brachyantha]	CBX25324	0	94	858.596	510	482		11.55	32.52	4.37	0.026044	0.0369884	5.15e-05
Contig_17486	transcription factor rau1	2797	hypothetical protein OsI_29809 [Oryza sativa Indica Group]	EAZ07555	3.04545e-113	77	365.54	405	315		41.76	104.21	98	0.0473177	0	0
Contig_4146	hypothetical protein OsI_05535 [Oryza sativa Indica Group]	4751	hypothetical protein [Oryza sativa Japonica Group] >gi|125537760|gb|EAY84155.1| hypothetical protein OsI_05535 [Oryza sativa Indica Group] >gi|125580524|gb|EAZ21455.1| hypothetical protein OsJ_05057 [Oryza sativa Japonica Group]	BAD07831	0	92	767.689	440	409		0.81	0.15	0	0.00167281	2.78e-10	0.000164799
Contig_18946	ap endonuclease 2-like	2680	Os09g0536000 [Oryza sativa Japonica Group] >gi|50726587|dbj|BAD34221.1| AP endonuclease 2-like [Oryza sativa Japonica Group] >gi|113632016|dbj|BAF25697.1| Os09g0536000 [Oryza sativa Japonica Group] >gi|215736944|dbj|BAG95873.1| unnamed protein product [Oryza sativa Japonica Group]	NP_001063783	0	92	742.651	403	374	K10772	0.22	0	0	0.00100641	0.000530405	0
Contig_17265	map kinase activating protein	2817	PREDICTED: transmembrane protein 184C-like [Oryza brachyantha]	XP_006647665	0	97	743.806	375	366		0.59	0.55	0	0	3.45e-07	8.76e-07
Contig_34825	putative GEKO1 [Oryza sativa Japonica Group]	1589	Os08g0339200 [Oryza sativa Japonica Group] >gi|38636945|dbj|BAD03207.1| putative GEKO1 [Oryza sativa Japonica Group] >gi|38637389|dbj|BAD03648.1| putative GEKO1 [Oryza sativa Japonica Group] >gi|113623557|dbj|BAF23502.1| Os08g0339200 [Oryza sativa Japonica Group] >gi|125603054|gb|EAZ42379.1| hypothetical protein OsJ_26959 [Oryza sativa Japonica Group] >gi|215706897|dbj|BAG93357.1| unnamed protein…	NP_001061588	0	97	543.502	293	286	K09716	19.92	116.29	63.3	0.000240812	0.0132469	0
Contig_668	hypothetical protein OsJ_20645 [Oryza sativa Japonica Group]	7096	PREDICTED: uncharacterized protein LOC102720527 [Oryza brachyantha]	XP_006655925	0	99	4120.47	2140	2122		7.41	22.48	8.2	0.0170168	0	0.0340121
Contig_23441	Os09g0132200 [Oryza sativa Japonica Group]	2349	PREDICTED: GDSL esterase/lipase At2g04570-like [Oryza brachyantha]	XP_006665016	0	81	543.117	377	309		8.41	2.21	3.74	0.00516	0	0
Contig_4625	ankyrin-repeat protein	4615	Os01g0767900 [Oryza sativa Japonica Group] >gi|91107354|gb|ABE11615.1| ankyrin-repeat protein [Oryza sativa Japonica Group] >gi|91107387|gb|ABE11616.1| ankyrin-repeat protein [Oryza sativa Japonica Group] >gi|113533894|dbj|BAF06277.1| Os01g0767900 [Oryza sativa Japonica Group] >gi|215695121|dbj|BAG90312.1| unnamed protein product [Oryza sativa Japonica Group] >gi|333362460|gb|AEF30409.1| putative…	NP_001044363	0	94	896.345	537	509	K14508	14.29	53.71	13.92	0.00474596	0	0.00480082
Contig_7743	unknown [Zea mays]	3990	hypothetical protein [Zea mays] >gi|194698984|gb|ACF83576.1| unknown [Zea mays] >gi|414876056|tpg|DAA53187.1| TPA: hypothetical protein ZEAMMB73_063556 [Zea mays]	NP_001140321	1.38947e-138	94	436.802	262	248		0.81	0	0.66	4.77e-09	0	8.67e-09
Contig_10714	aca1_orysj ame: full=calcium-transporting atpase plasma membrane-type ame: full=ca(2+)-atpase isoform 1 ame: full=plastid envelope atpase 1	3555	PREDICTED: calcium-transporting ATPase 1, plasma membrane-type-like [Oryza brachyantha]	XP_006664154	0	99	1999.17	1020	1016	K01537	1.81	0	1.09	9.61e-12	0	2.78e-10
Contig_28439	putative prohibitin [Oryza sativa Japonica Group]	2042	mitochondrial+prohibitin+complex+protein+2 [Oryza australiensis]	AER41568	1.0723e-159	100	473.781	251	251	K17081	15.04	5.48	22.22	0.0310003	0	0.00266181
Contig_20489	alpha beta fold family expressed	2563	hypothetical protein OsI_37488 [Oryza sativa Indica Group]	EAY82278	0	95	624.009	341	327		0.78	0.21	1.3	0.020021	0	0.000743964
Contig_15669	O-acetyltransferase-like [Oryza sativa Japonica Group]	2954	PREDICTED: CAS1 domain-containing protein 1-like [Oryza brachyantha]	XP_006654844	0	96	1005.36	531	514		0.34	1.38	1.21	0.00610489	0.0130065	0
Contig_366	unnamed protein product [Oryza sativa Japonica Group]	7691	hypothetical protein OsI_00611 [Oryza sativa Indica Group]	EEC70033	0	94	1248.42	686	645		0.36	0.25	0.84	0	0	0.0112455
Contig_4292	expressed protein [Oryza sativa Japonica Group]	4707	PREDICTED: protein starmaker-like [Oryza brachyantha]	XP_006650193	0	88	789.26	607	538	K08065	0	0.12	0	0.00140897	0	0.000726851
Contig_24344	kinase superfamily protein	2291	Kinase superfamily protein [Theobroma cacao] >gi|508717643|gb|EOY09540.1| Kinase superfamily protein [Theobroma cacao]	XP_007029038	4.70396e-122	71	308.145	266	190		0	0.35	0.01	0.00021796	0	0.000797167
Contig_39361	unnamed protein product [Oryza sativa Japonica Group]	885	PREDICTED: gamma-interferon-inducible lysosomal thiol reductase-like isoform X2 [Oryza brachyantha]	XP_006649925	7.04206e-25	90	110.538	63	57	K08059	6.18	3.08	7.76	0	0	0.0477562
Contig_13267	ein3-binding f-box protein	3228	hypothetical protein OsI_23635 [Oryza sativa Indica Group] >gi|125597802|gb|EAZ37582.1| hypothetical protein OsJ_21915 [Oryza sativa Japonica Group]	EAZ01599	0	92	1088.56	664	612	K14515	41.31	106.87	97.34	0.0394565	0	0
Contig_22548	Os01g0795200 [Oryza sativa Japonica Group]	2411	PREDICTED: subtilisin-like protease-like [Oryza brachyantha]	XP_006644838	0	92	1224.15	767	706		0.83	0	2.4	2.57e-07	0.0305628	7.07e-12
Contig_27507	---NA---	2097	PREDICTED: transcription factor ASG4-like [Oryza brachyantha]	XP_006647688	2.1138e-176	89	516.924	309	277		11.25	5.83	4.05	0	0.0291865	0
Contig_10779	aconitase [Cucurbita cv. Kurokawa Amakuri]	3549	PREDICTED: aconitate hydratase, cytoplasmic-like [Cucumis sativus]	XP_004144496	0	88	770.385	484	428	K01681	0	0	0.25	0	2.82e-05	2.82e-05
Contig_31575	alpha-rhamnosidase-like protein	1838	alpha-rhamnosidase-like protein [Oryza sativa Japonica Group] >gi|50508734|dbj|BAD31310.1| alpha-rhamnosidase-like protein [Oryza sativa Japonica Group]	BAC20707	1.09468e-62	53	223.016	371	200		0.27	0	0.15	0.00199605	0	0.0140787
Contig_20708	hypothetical protein OsJ_14833 [Oryza sativa Japonica Group]	2545	OSIGBa0093L02.3 [Oryza sativa Indica Group]	CAH66407	0	94	677.937	364	343	K11851	0.05	2.31	0	1.51e-08	0	8.66e-12
Contig_15692	phd-finger family expressed	2952	Os11g0234200 [Oryza sativa Japonica Group] >gi|62732779|gb|AAX94898.1| PHD-finger, putative [Oryza sativa Japonica Group] >gi|62734539|gb|AAX96648.1| PHD-finger, putative [Oryza sativa Japonica Group] >gi|77549473|gb|ABA92270.1| PHD-finger family protein, expressed [Oryza sativa Japonica Group] >gi|113644785|dbj|BAF27926.1| Os11g0234200 [Oryza sativa Japonica Group] >gi|215740595|dbj|BAG97251.1| …	NP_001067563	0	91	867.455	483	443		0	0	0.56	0	2.97e-07	3.45e-07
Contig_30878	early-responsive to dehydration expressed	1882	PREDICTED: uncharacterized membrane protein C24H6.13-like [Oryza brachyantha]	XP_006662108	0	96	828.935	438	423		5.99	2.16	3.1	0.0323226	0	0
Contig_11393	expressed protein [Oryza sativa Japonica Group]	3475	PREDICTED: myb-like protein X-like [Oryza brachyantha]	XP_006665037	0	94	956.822	669	629		21.18	58.18	28.9	0.029042	0	0
Contig_22886	unknown protein [Oryza sativa Japonica Group]	2388	Os05g0449200 [Oryza sativa Japonica Group] >gi|53749248|gb|AAU90108.1| unknown protein [Oryza sativa Japonica Group] >gi|113579250|dbj|BAF17613.1| Os05g0449200 [Oryza sativa Japonica Group] >gi|222631784|gb|EEE63916.1| hypothetical protein OsJ_18741 [Oryza sativa Japonica Group]	NP_001055699	0	94	785.023	466	439		28.85	237.92	18.32	1.62e-05	0	4.57e-07
Contig_17274	serine threonine kinase	2816	Os02g0161000 [Oryza sativa Japonica Group] >gi|75323579|sp|Q6H7U5.1|CIPKQ_ORYSJ RecName: Full=CBL-interacting protein kinase 26; AltName: Full=OsCIPK26 [Oryza sativa Japonica Group] >gi|49389242|dbj|BAD25204.1| putative Serine/threonine Kinase [Oryza sativa Japonica Group] >gi|50251272|dbj|BAD28052.1| putative Serine/threonine Kinase [Oryza sativa Japonica Group] >gi|113535505|dbj|BAF07888.1| Os0…	NP_001045974	0	95	807.749	462	442		1.71	0.08	0.86	5.24e-07	0	7.84e-05
Contig_32068	---NA---	1804	hypothetical protein OsI_25408 [Oryza sativa Indica Group]	EEC81750	0	95	721.465	433	413	K03834	0	0	0.44	0	7.45e-05	7.45e-05
Contig_30627	---NA---	1899	PREDICTED: uncharacterized protein LOC102719451 [Oryza brachyantha]	XP_006665083	0	87	606.29	372	324		5.16	0	0.85	1.86e-13	0.000308676	4e-07
Contig_23721	delta-12 oleate desaturase	2331	PREDICTED: omega-6 fatty acid desaturase, endoplasmic reticulum isozyme 2-like [Oryza brachyantha]	XP_006647793	0	97	783.097	389	381	K10256	556.74	638.26	191.6	0	0.0211079	0.0115348
Contig_24196	cipk2_orysj ame: full=cbl-interacting protein kinase 2 ame: full= 02	2300	PREDICTED: CBL-interacting protein kinase 2-like [Oryza brachyantha]	XP_006658129	0	98	773.852	431	423	K07198	49.85	172.33	69.64	0.00789016	0	0
Contig_17774	---NA---	2773	PREDICTED: pseudouridylate synthase 7 homolog [Brachypodium distachyon]	XP_003567165	0	84	731.865	516	434	K06176	0	0.52	0	2.94e-06	0	1.45e-06
Contig_5759	protein cca1-like isoform x9	4334	PREDICTED: protein CCA1-like isoform X8 [Oryza brachyantha] >gi|573953750|ref|XP_006659145.1| PREDICTED: protein CCA1-like isoform X9 [Oryza brachyantha]	XP_006659144	0	93	1130.93	719	674	K12133	0.01	2.33	2.23	1.51e-12	5.73e-13	0
Contig_34515	unknown protein [Oryza sativa Japonica Group]	1617	Os01g0814000 [Oryza sativa Japonica Group] >gi|56785048|dbj|BAD82687.1| unknown protein [Oryza sativa Japonica Group] >gi|113534134|dbj|BAF06517.1| Os01g0814000 [Oryza sativa Japonica Group]	NP_001044603	0	89	548.51	347	310	K14404	3.8	1.69	6.77	0	0	0.00360239
Contig_23400	apy2_orysj ame: full=probable apyrase 2 short= 2 ame: full=atp-diphosphatase ame: full=atp-diphosphohydrolase ame: full=adenosine diphosphatase short=adpase	2352	hypothetical protein OsI_27366 [Oryza sativa Indica Group]	EEC82701	0	95	805.823	471	450	K14641	8.42	22.81	14.92	0.0319643	0	0
Contig_33510	hypothetical protein SORBIDRAFT_07g022760 [Sorghum bicolor]	1702	LRR receptor-like serine/threonine-protein kinase GSO1 [Aegilops tauschii]	EMT28713	1.16359e-33	50	146.362	269	135		0.85	0.23	0.46	0.0202064	0	0
Contig_5030	transcription factor hbp- expressed	4504	Os03g0239400 [Oryza sativa Japonica Group] >gi|108707081|gb|ABF94876.1| transcription factor HBP-1a, putative, expressed [Oryza sativa Japonica Group] >gi|113547977|dbj|BAF11420.1| Os03g0239400 [Oryza sativa Japonica Group] >gi|125543055|gb|EAY89194.1| hypothetical protein OsI_10691 [Oryza sativa Indica Group] >gi|125585552|gb|EAZ26216.1| hypothetical protein OsJ_10083 [Oryza sativa Japonica Grou…	NP_001049506	1.06023e-174	96	539.65	383	371	K09060	60.69	73.99	17.15	0	0.00678595	0.00233814
Contig_23515	dna expressed	2344	PREDICTED: DNA ligase 1-like [Oryza brachyantha]	XP_006662464	0	97	1058.51	535	521	K10747	1.69	0	0.8	8.14e-10	0	1.28e-07
Contig_16485	OSJNBa0038O10.19 [Oryza sativa Japonica Group]	2882	PREDICTED: uncharacterized protein LOC102715104 [Oryza brachyantha]	XP_006652541	0	96	720.694	414	398		9.06	11.07	4.02	0	0	0.034478
Contig_15569	acetyl- synthetase	2964	PREDICTED: acetate--CoA ligase ACS, chloroplastic/glyoxysomal-like [Oryza brachyantha]	XP_006647322	0	97	1296.57	667	653	K01895	0	2.35	0	4.54e-12	0	1.73e-12
Contig_24970	tpa: receptor-like protein kinase	2251	OSJNBa0011F23.11 [Oryza sativa Japonica Group] >gi|222629701|gb|EEE61833.1| hypothetical protein OsJ_16478 [Oryza sativa Japonica Group]	CAE04238	0	90	765.377	451	406		0.16	0.3	0.01	0	0.0279694	0.00174368
Contig_5708	ribosome-binding factor a	4346	Os06g0137600 [Oryza sativa Japonica Group] >gi|55296456|dbj|BAD68652.1| ribosome-binding factor A protein-like [Oryza sativa Japonica Group] >gi|55296997|dbj|BAD68472.1| ribosome-binding factor A protein-like [Oryza sativa Japonica Group] >gi|113594774|dbj|BAF18648.1| Os06g0137600 [Oryza sativa Japonica Group] >gi|125553968|gb|EAY99573.1| hypothetical protein OsI_21548 [Oryza sativa Indica Group]…	NP_001056734	2.64686e-89	93	299.286	209	195	K02834	0.04	0	1.08	0	2.01e-07	5.23e-11
Contig_10028	two-pore calcium channel	3642	Os01g0678500 [Oryza sativa Japonica Group] >gi|73621984|sp|Q5QM84.2|TPC1_ORYSJ RecName: Full=Two pore calcium channel protein 1; AltName: Full=OsTPC1; AltName: Full=Voltage-dependent calcium channel protein TPC1 [Oryza sativa Japonica Group] >gi|32351752|dbj|BAC78525.1| putative two-pore calcium channel [Oryza sativa] >gi|56202136|dbj|BAD73469.1| putative two-pore calcium channel [Oryza sativa Ja…	NP_001043858	0	96	1177.93	685	662	K16900	2.07	0.01	0.31	2.28e-11	0.000181374	4.69e-05
Contig_28354	---NA---	2047	PREDICTED: uncharacterized protein LOC102713040 [Oryza brachyantha]	XP_006664660	8.89624e-129	87	255.373	149	131		0.36	2.02	0.4	0.00144442	0	0.00231508
Contig_4836	hypothetical protein OsJ_19486 [Oryza sativa Japonica Group]	4556	hypothetical protein [Oryza sativa Japonica Group] >gi|222632501|gb|EEE64633.1| hypothetical protein OsJ_19486 [Oryza sativa Japonica Group]	AAT58736	0	87	805.823	536	468		0.1	0.48	0.2	0.00679774	0	0
Contig_24304	putative glycosyltransferase [Oryza sativa Japonica Group]	2294	RecName: Full=Probable mannan synthase 11; AltName: Full=Cellulose synthase-like protein A11; AltName: Full=OsCslA11 [Oryza sativa Japonica Group] >gi|42407506|dbj|BAD10623.1| putative glycosyltransferase [Oryza sativa Japonica Group] >gi|42409491|dbj|BAD09847.1| putative glycosyltransferase [Oryza sativa Japonica Group]	Q6YWK8	0	91	939.102	567	521	K13680	0.85	0.21	0.22	0.0121395	0.0140987	0
Contig_22282	ac082644_29 cytochrome p450-related protein	2430	Os03g0370900 [Oryza sativa Japonica Group] >gi|12039360|gb|AAG46147.1|AC082644_29 putative cytochrome P450-related protein [Oryza sativa Japonica Group] >gi|108708383|gb|ABF96178.1| Cytochrome P450 family protein, expressed [Oryza sativa Japonica Group] >gi|113548672|dbj|BAF12115.1| Os03g0370900 [Oryza sativa Japonica Group] >gi|125586410|gb|EAZ27074.1| hypothetical protein OsJ_11003 [Oryza sativ…	NP_001050201	0	88	862.833	510	452		4.75	1.21	2.15	0.00481618	0	0
Contig_35743	hypothetical protein SORBIDRAFT_01g048860 [Sorghum bicolor]	1497	hypothetical protein OsI_09800 [Oryza sativa Indica Group]	EEC74425	8.57286e-55	71	133.265	161	115	K15746	0.67	0.19	0.16	0	0.0200777	0
Contig_27445	Os08g0192400 [Oryza sativa Japonica Group]	2100	putative stress responsive gene 6 protein, Srg6 [Oryza sativa Japonica Group]	BAD05601	2.1069e-61	94	169.088	239	225	K11664	0.96	0.31	1.13	0.0384394	0	0.0159545
Contig_34509	---NA---	1618	hypothetical protein OsJ_06963 [Oryza sativa Japonica Group]	EEE57106	0	97	461.07	236	229	K11996	1.16	0	0.51	4e-07	0	5.79e-05
Contig_33980	unknown [Zea mays]	1665	PREDICTED: retinol dehydrogenase 13-like [Setaria italica]	XP_004956635	1.69325e-109	80	265.774	206	166		0	0	2.07	0	7.51e-10	7.51e-10
Contig_28903	---NA---	2012	PREDICTED: serine/threonine-protein kinase AFC2-like [Brachypodium distachyon]	XP_003567590	2.59716e-166	83	468.389	290	243	K08287	0	2.82	0	3.05e-11	0	1.19e-11
Contig_3187	---NA---	5158	PREDICTED: callose synthase 9-like [Oryza brachyantha]	XP_006649287	0	97	2764.56	1438	1398	K11000	0	0.16	0	0.000164799	0	7.45e-05
Contig_18008	rolled expressed	2752	RecName: Full=Homeobox-leucine zipper protein HOX9; AltName: Full=HD-ZIP protein HOX9; AltName: Full=Homeodomain transcription factor HOX9; AltName: Full=OsHB2; AltName: Full=OsHox9	A2Z8L4	0	98	1099.35	574	568	K09338	0.18	0.06	0.01	0	0.00547934	0
Contig_18585	retrotransposon ty3-gypsy subclass	2706	PREDICTED: uncharacterized protein LOC102712495 [Oryza brachyantha]	XP_006664836	1.38906e-53	61	205.682	252	156		1.17	7.91	1.14	0.000110495	0	0.000107306
Contig_5697	mdr-like abc transporter	4348	Os02g0693700 [Oryza sativa Japonica Group] >gi|27368851|emb|CAD59583.1| MDR-like ABC transporter [Oryza sativa Japonica Group] >gi|41052997|dbj|BAD07906.1| MDR-like ABC transporter [Oryza sativa Japonica Group] >gi|41053280|dbj|BAD07706.1| MDR-like ABC transporter [Oryza sativa Japonica Group] >gi|113537334|dbj|BAF09717.1| Os02g0693700 [Oryza sativa Japonica Group] >gi|222623481|gb|EEE57613.1| hy…	NP_001047803	0	98	1964.89	1024	1013	K05658	1.17	0.45	0.68	0.0491068	0	0
Contig_23481	ac082644_29 cytochrome p450-related protein	2346	Os03g0370900 [Oryza sativa Japonica Group] >gi|12039360|gb|AAG46147.1|AC082644_29 putative cytochrome P450-related protein [Oryza sativa Japonica Group] >gi|108708383|gb|ABF96178.1| Cytochrome P450 family protein, expressed [Oryza sativa Japonica Group] >gi|113548672|dbj|BAF12115.1| Os03g0370900 [Oryza sativa Japonica Group] >gi|125586410|gb|EAZ27074.1| hypothetical protein OsJ_11003 [Oryza sativ…	NP_001050201	0	93	872.078	483	452		22.14	3.41	14.38	0.0001229	0	0.00214792
Contig_4800	brassinosteroid insensitive 1 precursor	4568	Os07g0597200 [Oryza sativa Japonica Group] >gi|113611712|dbj|BAF22090.1| Os07g0597200 [Oryza sativa Japonica Group] >gi|125600957|gb|EAZ40533.1| hypothetical protein OsJ_24989 [Oryza sativa Japonica Group]	NP_001060176	0	92	1783.07	1078	994		2.63	54.33	10.13	6.47e-09	0.00446201	0.000534059
Contig_12487	---NA---	3333	PREDICTED: probable LRR receptor-like serine/threonine-protein kinase At1g56140-like [Oryza brachyantha]	XP_006655140	0	90	1118.22	689	626		0	0.14	0	0.00286389	0	0.00199605
Contig_4557	hypothetical protein OsI_05535 [Oryza sativa Indica Group]	4633	hypothetical protein [Oryza sativa Japonica Group] >gi|125537760|gb|EAY84155.1| hypothetical protein OsI_05535 [Oryza sativa Indica Group] >gi|125580524|gb|EAZ21455.1| hypothetical protein OsJ_05057 [Oryza sativa Japonica Group]	BAD07831	0	93	923.694	520	486		0.04	0.42	0.7	0.000228285	3.89e-06	0
Contig_10289	cyclin t2-like protein	3607	hypothetical protein OsI_05739 [Oryza sativa Indica Group]	EEC72422	0	87	611.298	377	328		0.12	0	2.01	0.00416566	5.95e-07	8.79e-13
Contig_23351	unnamed protein product [Oryza sativa Japonica Group]	2355	PREDICTED: uncharacterized protein LOC102704398 [Oryza brachyantha]	XP_006648756	1.72342e-126	76	398.667	365	280		3.5	14.01	4.54	0.00351534	0	0.018999
Contig_25226	acetate butyrate kinase domain protein	2235	PREDICTED: sterol 3-beta-glucosyltransferase UGT80B1-like [Oryza brachyantha]	XP_006648448	8.8211e-105	96	345.125	202	194		0	0	0.31	0	0.000164799	0.000164799
Contig_9604	Unknown protein [Oryza sativa Japonica Group]	3697	PREDICTED: pentatricopeptide repeat-containing protein At5g47360-like [Oryza brachyantha]	XP_006663138	0	94	576.244	350	332		0	0.15	0	0.00140897	0	0.000726851
Contig_4057	4-coumarate:coenzyme a ligase	4778	putative 4-coumarate:coenzyme A ligase [Oryza sativa Japonica Group] >gi|56784870|dbj|BAD82110.1| putative 4-coumarate:coenzyme A ligase [Oryza sativa Japonica Group]	BAD82768	0	93	594.349	405	379		2.88	11.84	9.26	0.00285211	0.0129042	0
Contig_4768	hypothetical protein OsJ_17840 [Oryza sativa Japonica Group]	4577	PREDICTED: random slug protein 5-like [Oryza brachyantha]	XP_006654183	2.93963e-95	96	319.316	164	158		0.21	1.25	0.05	0.000544577	0.0362528	2.28e-07
Contig_34772	clavaminate synthase-like protein at3g21360-like isoform x2	1595	PREDICTED: clavaminate synthase-like protein At3g21360-like isoform X1 [Setaria italica] >gi|514776381|ref|XP_004968464.1| PREDICTED: clavaminate synthase-like protein At3g21360-like isoform X2 [Setaria italica] >gi|514776385|ref|XP_004968465.1| PREDICTED: clavaminate synthase-like protein At3g21360-like isoform X3 [Setaria italica] >gi|514776389|ref|XP_004968466.1| PREDICTED: clavaminate synthas…	XP_004968463	0	94	554.673	329	310		151.85	42.99	169.02	0.006944	0	0.00297697
Contig_12437	finger transcription factor	3341	RecName: Full=Zinc finger CCCH domain-containing protein 33; Short=OsC3H33 [Oryza sativa Japonica Group] >gi|51854363|gb|AAU10743.1| putative finger transcription factor [Oryza sativa Japonica Group] >gi|215740698|dbj|BAG97354.1| unnamed protein product [Oryza sativa Japonica Group] >gi|217030947|gb|ACJ74074.1| zinc finger protein [Oryza sativa Japonica Group] >gi|222630067|gb|EEE62199.1| hypothe…	Q688R3	0	89	873.233	610	545		247.29	392.26	129.49	0	0	0.0197542
Contig_20544	unknown protein [Oryza sativa Japonica Group]	2558	hypothetical protein OsJ_27665 [Oryza sativa Japonica Group]	EEE68862	0	79	351.673	267	211		0	0.47	0.09	9.48e-06	0	0.0081583
Contig_11690	Os04g0502900 [Oryza sativa Japonica Group]	3437	OSIGBa0112M24.3 [Oryza sativa Indica Group]	CAH67586	0	96	782.326	408	394		10.52	19.98	5.35	0	0	0.00604964
Contig_21975	Os12g0595300, partial [Oryza sativa Japonica Group]	2454	Os12g0595300 [Oryza sativa Japonica Group] >gi|113649688|dbj|BAF30200.1| Os12g0595300, partial [Oryza sativa Japonica Group]	NP_001067181	0	65	556.599	600	394		0.5	2.1	1.13	0.00424754	0	0
Contig_18953	rh37_orysj ame: full=dead-box atp-dependent rna helicase 37 ame: full= 10a	2679	Os03g0805200 [Oryza sativa Japonica Group] >gi|75326432|sp|Q75HJ0.1|RH37_ORYSJ RecName: Full=DEAD-box ATP-dependent RNA helicase 37; AltName: Full=OsPL10a [Oryza sativa Japonica Group] >gi|41469394|gb|AAS07217.1| putative helicase [Oryza sativa Japonica Group] >gi|108711635|gb|ABF99430.1| ATP-dependent RNA helicase An3, putative, expressed [Oryza sativa Japonica Group] >gi|113550097|dbj|BAF13540.…	NP_001051626	0	93	920.613	565	527	K11594	27.62	70.94	41.31	0.0411119	0	0
Contig_31257	cch11_orysj ame: full=cyclin-h1-1 short= 1 1 ame: full=cyclin-h-1 short= -1	1858	cyclin H-1 [Oryza sativa Japonica Group]	AAR07076	3.41841e-59	96	212.231	125	120	K06634	0.2	0	0.28	0.00922396	0	0.000726851
Contig_3105	pentatricopeptide, putative, expressed [Oryza sativa Japonica Group]	5191	Os12g0638900 [Oryza sativa Japonica Group] >gi|77556813|gb|ABA99609.1| pentatricopeptide, putative, expressed [Oryza sativa Japonica Group] >gi|113649891|dbj|BAF30403.1| Os12g0638900 [Oryza sativa Japonica Group] >gi|125580213|gb|EAZ21359.1| hypothetical protein OsJ_37016 [Oryza sativa Japonica Group]	NP_001067384	0	96	1715.66	859	831		3.71	1.09	2.44	0.0101696	0	0
Contig_8212	Os09g0241700 [Oryza sativa Japonica Group]	3915	PREDICTED: glutathione S-transferase T3-like [Oryza brachyantha]	XP_006649490	2.08253e-112	80	168.318	111	89		0.87	5.65	3.96	0.00015123	0.0018331	0
Contig_19630	---NA---	2626	PREDICTED: putative aconitate hydratase, cytoplasmic-like [Brachypodium distachyon]	XP_003573387	0	76	650.588	491	375	K01681	0.73	0	0	3.45e-07	1.28e-07	0
Contig_32448	peptidyl-prolyl cis-trans isomerase -related-like protein	1777	Os07g0476500 [Oryza sativa Japonica Group] >gi|34394822|dbj|BAC84234.1| peptidyl-prolyl cis-trans isomerase -related-like protein [Oryza sativa Japonica Group] >gi|113611162|dbj|BAF21540.1| Os07g0476500 [Oryza sativa Japonica Group] >gi|215694735|dbj|BAG89926.1| unnamed protein product [Oryza sativa Japonica Group] >gi|218199589|gb|EEC82016.1| hypothetical protein OsI_25973 [Oryza sativa Indica G…	NP_001059626	1.07343e-49	87	182.956	108	95		10.04	10.83	2.37	0	0.00257782	0.00196698
Contig_28281	beta-mannan expressed	2051	hypothetical protein OsI_14158 [Oryza sativa Indica Group]	EEC76450	0	90	446.432	271	245		0.49	0.23	0.13	0	0.0459806	0
Contig_12632	exostosin family	3316	Os01g0811400 [Oryza sativa Japonica Group] >gi|255673802|dbj|BAF06505.2| Os01g0811400 [Oryza sativa Japonica Group]	NP_001044591	1.37757e-153	99	479.174	248	247		0	0.03	0.08	0	0.0140787	0
Contig_3960	protein cca1-like isoform x9	4811	PREDICTED: protein CCA1-like isoform X8 [Oryza brachyantha] >gi|573953750|ref|XP_006659145.1| PREDICTED: protein CCA1-like isoform X9 [Oryza brachyantha]	XP_006659144	0	93	1130.93	719	674	K12133	0	1.09	0.22	6.71e-11	1.17e-05	0.00168374
Contig_27969	phytoene synthase 3	2071	chloroplast phytoene synthase 3 precursor [Oryza sativa Japonica Group]	ACI62767	3.12083e-151	83	458.373	316	263	K02291	1.68	3.88	1.22	0	0	0.0197853
Contig_22905	unknown [Zea mays]	2387	uncharacterized protein LOC100304277 [Zea mays] >gi|223942557|gb|ACN25362.1| unknown [Zea mays]	NP_001159192	2.48854e-46	72	177.178	138	100	K01681	0.33	0	0	0.000164799	9.64e-05	0
Contig_23474	uncharacterized protein loc101783164 isoform x2	2347	Os07g0185700 [Oryza sativa Japonica Group] >gi|34393231|dbj|BAC83010.1| unknown protein [Oryza sativa Japonica Group] >gi|113610602|dbj|BAF20980.1| Os07g0185700 [Oryza sativa Japonica Group] >gi|222636570|gb|EEE66702.1| hypothetical protein OsJ_23367 [Oryza sativa Japonica Group]	NP_001059066	0	95	563.918	324	309	K16586	0.37	0.08	0.57	0.0237107	0	0.00196944
Contig_32146	---NA---	1799	hypothetical protein OsJ_22305 [Oryza sativa Japonica Group]	EEE66189	2.22065e-84	95	276.944	143	136		0.28	0.08	0.4	0	0	0.0287437
Contig_8096	Os01g0769900 [Oryza sativa Japonica Group]	3935	Os01g0769900 [Oryza sativa Japonica Group] >gi|113533904|dbj|BAF06287.1| Os01g0769900 [Oryza sativa Japonica Group] >gi|218189122|gb|EEC71549.1| hypothetical protein OsI_03894 [Oryza sativa Indica Group] >gi|222619315|gb|EEE55447.1| hypothetical protein OsJ_03603 [Oryza sativa Japonica Group]	NP_001044373	0	95	941.028	554	527		4.79	14.63	9.29	0.0169484	0	0
Contig_11645	c3h65_orysj ame: full=zinc finger ccch domain-containing protein 65 short= 3h65	3443	hypothetical protein OsI_37978 [Oryza sativa Indica Group]	EEC69088	0	96	602.823	341	328		0.97	0.25	0	0.0127787	1.04e-09	4.53e-05
Contig_23606	uncharacterized protein loc102717837 isoform x2	2338	Os01g0252900 [Oryza sativa Japonica Group] >gi|56783690|dbj|BAD81102.1| unknown protein [Oryza sativa Japonica Group] >gi|56783821|dbj|BAD81233.1| unknown protein [Oryza sativa Japonica Group] >gi|113532138|dbj|BAF04521.1| Os01g0252900 [Oryza sativa Japonica Group] >gi|215740501|dbj|BAG97157.1| unnamed protein product [Oryza sativa Japonica Group]	NP_001042607	1.34603e-149	92	450.669	275	255		0.24	0	0	0.00100641	0.000530405	0
Contig_30486	negative regulator of systemic acquired resistance	1908	Os02g0312800 [Oryza sativa Japonica Group] >gi|46391025|dbj|BAD15968.1| putative negative regulator of systemic acquired resistance [Oryza sativa Japonica Group] >gi|113536186|dbj|BAF08569.1| Os02g0312800 [Oryza sativa Japonica Group] >gi|215767305|dbj|BAG99533.1| unnamed protein product [Oryza sativa Japonica Group]	NP_001046655	0	93	783.482	424	398		2.16	0.93	3.39	0	0	0.00768882
Contig_12360	putative HGA1 [Oryza sativa Japonica Group]	3350	Os02g0329800 [Oryza sativa Japonica Group] >gi|46389948|dbj|BAD15800.1| putative HGA1 [Oryza sativa Japonica Group] >gi|113536249|dbj|BAF08632.1| Os02g0329800 [Oryza sativa Japonica Group] >gi|125539253|gb|EAY85648.1| hypothetical protein OsI_07021 [Oryza sativa Indica Group] >gi|125581910|gb|EAZ22841.1| hypothetical protein OsJ_06519 [Oryza sativa Japonica Group]	NP_001046718	0	93	961.444	559	522		19.01	76.68	16.65	0.00303116	0	0.00152067
Contig_35174	pherophorin-dz1 protein	1557	hypothetical protein OsI_27535 [Oryza sativa Indica Group]	EEC82787	3.34765e-61	91	216.468	156	143		3.67	9.59	0.73	0.042368	0.00143761	1.29e-06
Contig_23145	expressed protein [Oryza sativa Japonica Group]	2370	hypothetical protein OsI_34844 [Oryza sativa Indica Group]	EEC67534	1.92847e-122	95	389.423	266	254	K03301	0	0.16	0	0.00922396	0	0.00614931
Contig_7493	sulfate transporter	4027	High affinity sulfate transporter 2 [Triticum urartu]	EMS54293	0	94	546.969	342	323	K17470	0	0	0.38	0	6.35e-07	6.35e-07
Contig_6751	haloacid dehalogenase-like hydrolase-like	4154	PREDICTED: uncharacterized protein LOC102711046, partial [Oryza brachyantha]	XP_006648473	0	94	663.3	371	352		0.14	0.05	0	0	0.000390825	0
Contig_20978	---NA---	2526	hypothetical protein OsI_27488 [Oryza sativa Indica Group]	EEC82761	0	87	419.083	289	254		0.2	1.17	0.15	0.00146236	0	0.000361326
Contig_31980	cell division control protein cdc91	1811	Os02g0688900 [Oryza sativa Japonica Group] >gi|41052799|dbj|BAD07667.1| putative cell division control protein CDC91 [Oryza sativa Japonica Group] >gi|113537312|dbj|BAF09695.1| Os02g0688900 [Oryza sativa Japonica Group] >gi|215694625|dbj|BAG89816.1| unnamed protein product [Oryza sativa Japonica Group]	NP_001047781	0	96	804.283	457	439	K05293	0.38	0.78	0	0	0.00021796	1.72e-06
Contig_35745	thump domain containing expressed	1497	PREDICTED: THUMP domain-containing protein 1 homolog [Oryza brachyantha]	XP_006663534	0	94	605.134	376	355	K06963	12.82	7.06	18.08	0	0	0.037953
Contig_10977	hypothetical protein SORBIDRAFT_10g005840 [Sorghum bicolor]	3524	putative protein kinase Xa21, receptor type precursor [Oryza sativa Japonica Group]	BAD72441	0	83	1176	884	742		0.34	1.13	0.53	0.01926	0	0
Contig_12169	monosaccharide transporter	3375	PREDICTED: sugar transport protein 14-like [Oryza brachyantha]	XP_006660534	0	99	892.878	490	488		0	0	2.04	0	1.39e-12	1.45e-12
Contig_31996	Os01g0293600 [Oryza sativa Japonica Group]	1810	Os01g0293600 [Oryza sativa Japonica Group] >gi|255673136|dbj|BAF04712.2| Os01g0293600 [Oryza sativa Japonica Group]	NP_001042798	2.31928e-166	91	506.523	295	270		0.03	0.26	0.3	0.0396963	0.0127669	0
Contig_8103	retrotransposon expressed	3934	PH01B001I13.11 [Phyllostachys edulis]	CCI55315	1.91519e-176	90	369.392	242	220		2.07	3.6	1.1	0	0	0.0152216
Contig_11039	unknown protein [Oryza sativa Japonica Group]	3517	PREDICTED: uncharacterized protein LOC102719770 [Oryza brachyantha]	XP_006654858	4.84968e-123	93	241.121	126	118	K06130	0.03	0.25	0	0.00585897	0	4.53e-05
Contig_20775	expressed protein [Oryza sativa Japonica Group]	2540	hypothetical protein OsI_23046 [Oryza sativa Indica Group]	EEC80652	0	75	665.996	556	418		0.65	9.42	2.46	3.63e-07	0.00747615	0.00572772
Contig_22203	membrane associated salt-inducible	2437	Os10g0510300 [Oryza sativa Japonica Group] >gi|15144302|gb|AAK84443.1|AC087192_4 hypothetical protein [Oryza sativa Japonica Group] >gi|31433005|gb|AAP54569.1| membrane associated salt-inducible protein, putative [Oryza sativa Japonica Group] >gi|113639644|dbj|BAF26949.1| Os10g0510300 [Oryza sativa Japonica Group] >gi|125532608|gb|EAY79173.1| hypothetical protein OsI_34282 [Oryza sativa Indica Gr…	NP_001065035	1.11213e-176	95	525.398	366	349		0.28	0.04	0.33	0.00753089	0	0.00383276
Contig_30672	dead box protein	1896	putative DEAD box protein [Oryza sativa Japonica Group] >gi|56202381|dbj|BAD73793.1| putative DEAD box protein [Oryza sativa Japonica Group]	BAD73664	1.79031e-116	78	330.872	224	176	K14777	6.02	1.89	2.69	0.0159716	0	0
Contig_17581	nuclear ribonuclease z	2789	PREDICTED: nuclear ribonuclease Z-like, partial [Oryza brachyantha]	XP_006651073	4.32678e-108	78	347.436	246	192	K00784	0.15	0	0.06	0.00614931	0	0
Contig_4190	ghmp kinase-like	4739	PREDICTED: L-arabinokinase-like [Oryza brachyantha]	XP_006657313	4.82029e-161	98	320.087	176	173	K14552	0	0	0.42	0	7.6e-08	7.6e-08
Contig_20582	---NA---	2555	hypothetical protein OsI_26026 [Oryza sativa Indica Group]	EEC82049	0	97	565.844	298	292	K08740	0.02	0.33	0	0.00281198	0	5.79e-05
Contig_4241	insulin degrading enzyme	4724	Os01g0778800 [Oryza sativa Japonica Group] >gi|53792208|dbj|BAD52841.1| putative insulin degrading enzyme [Oryza sativa Japonica Group] >gi|113533960|dbj|BAF06343.1| Os01g0778800 [Oryza sativa Japonica Group]	NP_001044429	0	97	1853.57	962	936	K01408	0.98	0.23	0.39	0.00477687	0	0
Contig_18076	dimethyladenosine transferase mitochondrial-like isoform x2	2745	PREDICTED: probable dimethyladenosine transferase-like [Oryza brachyantha]	XP_006646811	4.46324e-107	94	346.665	184	173		1.7	0.07	1.73	2.69e-07	0	1.8e-07
Contig_13656	hypothetical protein CICLE_v10024840mg [Citrus clementina]	3181	hypothetical protein CISIN_1g002610mg [Citrus sinensis]	KDO71342	0	67	324.324	281	190	K01681	0	0	0.1	0	0.00614931	0.00614931
Contig_6727	pentatricopeptide repeat-containing	4159	Os01g0357800 [Oryza sativa Japonica Group] >gi|53791613|dbj|BAD52960.1| pentatricopeptide (PPR) repeat-containing protein-like [Oryza sativa Japonica Group] >gi|53792343|dbj|BAD53077.1| pentatricopeptide (PPR) repeat-containing protein-like [Oryza sativa Japonica Group] >gi|113532542|dbj|BAF04925.1| Os01g0357800 [Oryza sativa Japonica Group]	NP_001043011	0	93	1458.74	803	752		0	0.1	0.31	0.00614931	2.45e-06	0.0470814
Contig_21361	OSJNBa0088A01.20 [Oryza sativa Japonica Group]	2500	hypothetical protein OsI_17126 [Oryza sativa Indica Group]	EAY95301	0	88	778.089	463	411		4.11	2.91	13.16	0	0.0132845	0.00133631
Contig_15109	Os12g0417000, partial [Oryza sativa Japonica Group]	3013	Os12g0417000 [Oryza sativa Japonica Group] >gi|113649161|dbj|BAF29673.1| Os12g0417000, partial [Oryza sativa Japonica Group]	NP_001066654	3.83691e-68	61	249.98	297	183		0.2	0	0.04	0.000726851	0.0182584	0
Contig_37064	OSJNba0093F12.10 [Oryza sativa Japonica Group]	1344	hypothetical protein OsJ_16010 [Oryza sativa Japonica Group]	EEE61601	1.31138e-132	87	325.479	211	185		5.84	1.76	3.21	0.0136408	0	0
Contig_6293	hypothetical protein [Oryza sativa Japonica Group]	4233	hypothetical protein [Oryza sativa Japonica Group] >gi|50508942|dbj|BAD31846.1| hypothetical protein [Oryza sativa Japonica Group]	BAC83912	7.91729e-175	88	540.036	442	389		0.93	0.19	0.17	0.0024686	0.00130471	0
Contig_2461	hypothetical protein SORBIDRAFT_01g021330 [Sorghum bicolor]	5509	PREDICTED: E3 ubiquitin-protein ligase RBBP6-like [Oryza brachyantha]	XP_006662372	0	96	1026.16	606	587	K10624	0.2	0.08	0	0	1.17e-05	0.00286389
Contig_1612	c-terminal domain phosphatase-like protein	6003	Os01g0857000 [Oryza sativa Japonica Group] >gi|56784824|dbj|BAD82045.1| C-terminal domain phosphatase-like protein [Oryza sativa Japonica Group] >gi|56785358|dbj|BAD82316.1| C-terminal domain phosphatase-like protein [Oryza sativa Japonica Group] >gi|113534381|dbj|BAF06764.1| Os01g0857000 [Oryza sativa Japonica Group] >gi|222619564|gb|EEE55696.1| hypothetical protein OsJ_04124 [Oryza sativa Japon…	NP_001044850	0	98	1343.18	663	656	K18998	0.38	2.57	1	0.000118174	0.0426449	0
Contig_28204	hypothetical protein POPTR_0002s23800g [Populus trichocarpa]	2056	hypothetical protein MIMGU_mgv1a003795mg [Erythranthe guttata]	EYU34829	0	69	271.552	213	147	K00928	0.32	0	0	0.000390825	0.00021796	0
Contig_33703	hypothetical protein OsJ_25303 [Oryza sativa Japonica Group]	1688	hypothetical protein OsI_27045 [Oryza sativa Indica Group] >gi|125601251|gb|EAZ40827.1| hypothetical protein OsJ_25303 [Oryza sativa Japonica Group] >gi|215769070|dbj|BAH01299.1| unnamed protein product [Oryza sativa Japonica Group]	EAZ04866	3.50537e-156	92	459.144	253	235	K00943	0.63	0.01	1.07	2.82e-05	0	1.68e-07
Contig_11245	glucose-6-phosphate phosphate- translocator precursor	3491	putative glucose-6-phosphate/phosphate- translocator precursor [Oryza sativa Japonica Group] >gi|28564763|dbj|BAC57677.1| putative glucose-6-phosphate/phosphate- translocator precursor [Oryza sativa Japonica Group] >gi|50508555|dbj|BAD30854.1| putative glucose-6-phosphate/phosphate- translocator precursor [Oryza sativa Japonica Group]	BAC57673	2.26955e-167	99	512.686	293	292	K15283	71.09	223.51	42.81	0.0137215	0	0.000636444
Contig_17263	pyridoxamine 5 -phosphate expressed	2817	Os10g0377800 [Oryza sativa Japonica Group] >gi|78708413|gb|ABB47388.1| pyridoxamine 5'-phosphate oxidase, putative, expressed [Oryza sativa Japonica Group] >gi|113639086|dbj|BAF26391.1| Os10g0377800 [Oryza sativa Japonica Group]	NP_001064477	0	97	814.298	408	397	K17759	0.15	0	1.48	0.00416566	5.28e-05	1.48e-10
Contig_765	---NA---	6916	hypothetical protein OsI_00912 [Oryza sativa Indica Group]	EEC70183	0	90	3176.73	1963	1775		1.06	6.92	2.06	0.000118282	0	0.0116492
Contig_34806	hypothetical protein OsJ_25486 [Oryza sativa Japonica Group]	1591	hypothetical protein OsI_27244 [Oryza sativa Indica Group] >gi|222637637|gb|EEE67769.1| hypothetical protein OsJ_25486 [Oryza sativa Japonica Group]	EEC82642	5.71577e-78	88	268.855	180	160		0.78	0.28	0	0	3.54e-06	0.00286389
Contig_5492	hypothetical protein [Oryza sativa Japonica Group]	4391	Os01g0849100 [Oryza sativa Japonica Group] >gi|56784047|dbj|BAD82675.1| hypothetical protein [Oryza sativa Japonica Group] >gi|113534339|dbj|BAF06722.1| Os01g0849100 [Oryza sativa Japonica Group] >gi|125572637|gb|EAZ14152.1| hypothetical protein OsJ_04082 [Oryza sativa Japonica Group]	NP_001044808	0	96	248.825	125	120		15.67	41.54	42.69	0.0349735	0.03051	0
Contig_27712	unknown protein [Oryza sativa Japonica Group]	2086	Os07g0121800 [Oryza sativa Japonica Group] >gi|33146561|dbj|BAC79738.1| unknown protein [Oryza sativa Japonica Group] >gi|50509390|dbj|BAD30956.1| unknown protein [Oryza sativa Japonica Group] >gi|113610324|dbj|BAF20702.1| Os07g0121800 [Oryza sativa Japonica Group]	NP_001058788	0	82	687.567	468	387		13.66	3.28	7.79	0.00282384	0	0
Contig_27502	af350426_1 class iii chitinase rcb4	2097	Os10g0416100 [Oryza sativa Japonica Group] >gi|13445831|gb|AAK26395.1|AF350426_1 class III chitinase RCB4 [Oryza sativa Japonica Group] >gi|31432078|gb|AAP53763.1| Chitinase 2, putative, expressed [Oryza sativa Japonica Group] >gi|113639214|dbj|BAF26519.1| Os10g0416100 [Oryza sativa Japonica Group] >gi|125574795|gb|EAZ16079.1| hypothetical protein OsJ_31523 [Oryza sativa Japonica Group] >gi|21570…	NP_001064605	7.23406e-167	95	493.426	284	272		25.02	270.43	127.59	1.74e-06	0.000629039	0
Contig_15886	major facilitator superfamily expressed	2935	Os11g0134900 [Oryza sativa Japonica Group] >gi|77548523|gb|ABA91320.1| major facilitator superfamily antiporter, putative, expressed [Oryza sativa Japonica Group] >gi|113644385|dbj|BAF27526.1| Os11g0134900 [Oryza sativa Japonica Group] >gi|222615470|gb|EEE51602.1| hypothetical protein OsJ_32857 [Oryza sativa Japonica Group]	NP_001065681	0	96	779.245	433	419		0.84	0.5	0.03	0	7.16e-07	4.2e-05
Contig_13173	unnamed protein product [Vitis vinifera]	3242	PREDICTED: uncharacterized protein LOC102699841 [Oryza brachyantha]	XP_006647723	0	96	307.375	156	150		0.22	0	0	0.000290613	0.000164799	0
Contig_23041	glycosyl transferase family 8 expressed	2377	Os03g0330000 [Oryza sativa Japonica Group] >gi|108707954|gb|ABF95749.1| Glycosyl transferase family 8 protein, expressed [Oryza sativa Japonica Group] >gi|113548478|dbj|BAF11921.1| Os03g0330000 [Oryza sativa Japonica Group]	NP_001050007	0	97	984.171	513	501	K13648	1.15	0.3	0.15	0.0100787	0.00029335	0
Contig_7307	unknown protein [Oryza sativa Japonica Group]	4060	unknown protein [Oryza sativa Japonica Group]	AAT37994	4.60346e-158	91	488.804	272	248	K06130	0.14	0	0	0.00100641	0.000530405	0
Contig_33429	cug triplet repeat rna-binding protein 1	1708	Os07g0663300 [Oryza sativa Japonica Group] >gi|33354192|dbj|BAC81150.1| putative CUG triplet repeat RNA-binding protein 1 [Oryza sativa Japonica Group] >gi|50510234|dbj|BAD31432.1| putative CUG triplet repeat RNA-binding protein 1 [Oryza sativa Japonica Group] >gi|113612085|dbj|BAF22463.1| Os07g0663300 [Oryza sativa Japonica Group] >gi|215713561|dbj|BAG94698.1| unnamed protein product [Oryza sati…	NP_001060549	0	89	593.964	377	338	K13207	0.06	0.67	0.61	0.00117558	0.00231637	0
Contig_32744	hypothetical protein SORBIDRAFT_01g017220 [Sorghum bicolor]	1756	hypothetical protein F775_25104 [Aegilops tauschii]	EMT02835	3.32487e-20	63	68.5514	65	41		0.16	1.11	0.59	0.00154494	0.0347653	0
Contig_1971	far1 protein	5808	Os03g0655600 [Oryza sativa Japonica Group] >gi|50582759|gb|AAT78829.1| putative FAR1 protein [Oryza sativa Japonica Group] >gi|108710171|gb|ABF97966.1| transposon protein, putative, unclassified, expressed [Oryza sativa Japonica Group] >gi|113549277|dbj|BAF12720.1| Os03g0655600 [Oryza sativa Japonica Group]	NP_001050806	0	91	1434.08	846	772		0	0	0.16	0	2.25e-05	2.25e-05
Contig_34583	maf family expressed	1611	Maf-like protein, expressed [Oryza sativa Japonica Group] >gi|215768783|dbj|BAH01012.1| unnamed protein product [Oryza sativa Japonica Group]	ABA94173	3.79481e-64	95	180.644	95	91	K06287	0	0.95	1.5	2.05e-06	1.64e-08	0
Contig_27326	Os02g0217800 [Oryza sativa Japonica Group]	2107	putative Williams Beuren syndrome critical region 20A isoform 1 [Oryza sativa Japonica Group]	BAD17177	8.78239e-139	96	427.943	231	223	K15264	0	0.4	0.69	0.000125561	1.03e-06	0
Contig_6492	protein cca1-like isoform x9	4199	PREDICTED: protein CCA1-like isoform X8 [Oryza brachyantha] >gi|573953750|ref|XP_006659145.1| PREDICTED: protein CCA1-like isoform X9 [Oryza brachyantha]	XP_006659144	0	93	1130.93	719	674	K12133	1.25	0	0	6.3e-11	1.73e-11	0
Contig_13775	unknown protein [Oryza sativa Japonica Group]	3166	Os07g0546100 [Oryza sativa Japonica Group] >gi|33146526|dbj|BAC79672.1| unknown protein [Oryza sativa Japonica Group] >gi|50509236|dbj|BAD30512.1| unknown protein [Oryza sativa Japonica Group] >gi|113611456|dbj|BAF21834.1| Os07g0546100 [Oryza sativa Japonica Group]	NP_001059920	0	87	564.303	358	312		0	0.26	0	0.000164799	0	7.45e-05
Contig_19308	hypothetical protein OsJ_21947 [Oryza sativa Japonica Group]	2650	Mlo family protein [Oryza granulata]	ACN85338	1.33318e-138	97	430.639	233	227	K08472	0.73	0	0.59	2.97e-07	0	4.66e-07
Contig_28703	Os08g0150500 [Oryza sativa Japonica Group]	2024	Os08g0150500 [Oryza sativa Japonica Group] >gi|113622961|dbj|BAF22906.1| Os08g0150500 [Oryza sativa Japonica Group]	NP_001060992	7.0196e-145	88	326.25	193	171		0.79	0.24	0.3	0.0340197	0	0
Contig_16874	B0403H10-OSIGBa0105A11.19 [Oryza sativa Indica Group]	2849	OSJNBa0041A02.14 [Oryza sativa Japonica Group] >gi|116310929|emb|CAH67867.1| B0403H10-OSIGBa0105A11.19 [Oryza sativa Indica Group]	CAD41867	0	84	669.463	406	345		0.14	0.04	0.01	0	0.0197869	0
Contig_9378	trehalose-6-phosphate synthase	3731	Os05g0517200 [Oryza sativa Japonica Group] >gi|46575957|gb|AAT01318.1| putative trehalose-6-phosphate synthase [Oryza sativa Japonica Group] >gi|113579601|dbj|BAF17964.1| Os05g0517200 [Oryza sativa Japonica Group] >gi|215701385|dbj|BAG92809.1| unnamed protein product [Oryza sativa Japonica Group]	NP_001056050	0	93	1651.72	903	847	K16055	0.19	0	2.42	0.000290613	2.52e-06	1.08e-13
Contig_14534	bioda_orysj ame: full=bifunctional dethiobiotin synthetase -diamino-pelargonic acid mitochondrial ame: full=bifunctional bio3-bio1 protein includes: ame: full=dethiobiotin synthetase ame: full=dtb synthetase short=dtbs ame: full=protein biotin auxotroph 3 includes: ame: full= -diamino-pelargonic acid aminotransferase short=dapa at short=dapa aminotransferase ame: full= -diaminononanoate synthase …	3077	PREDICTED: bifunctional dethiobiotin synthetase/7,8-diamino-pelargonic acid aminotransferase, mitochondrial-like, partial [Oryza brachyantha]	XP_006659969	0	97	855.129	437	425	K00833	0	1.2	0	1.46e-09	0	5.92e-10
Contig_6662	map kinase 6	4169	Os06g0154500 [Oryza sativa Japonica Group] >gi|75328141|sp|Q84UI5.1|MPK1_ORYSJ RecName: Full=Mitogen-activated protein kinase 1; Short=MAP kinase 1; AltName: Full=MAP kinase 6; AltName: Full=OsMAPK6; AltName: Full=OsSIPK [Oryza sativa Japonica Group] >gi|29500879|emb|CAD59793.1| mitogen-activated protein kinase [Oryza sativa Japonica Group] >gi|50872009|dbj|BAD34534.1| MAP kinase 6 [Oryza sativa …	NP_001056846	0	96	770.385	399	385	K14512	0	1.77	0	2.71e-12	0	1.04e-12
Contig_34566	hat family dimerisation domain containing protein	1613	Os10g0197200 [Oryza sativa Japonica Group] >gi|255679272|dbj|BAH94787.1| Os10g0197200 [Oryza sativa Japonica Group]	NP_001176059	1.76533e-13	85	83.1889	54	46		1.09	0.51	0.08	0	7.67e-05	0.0103313
Contig_33923	wrky-type transcription factor 45-2	1669	hypothetical protein OsI_19468 [Oryza sativa Indica Group] >gi|260401312|gb|ACX37125.1| WRKY-type transcription factor 45-2 [Oryza sativa Indica Group] >gi|260401314|gb|ACX37126.1| WRKY-type transcription factor 45-2 [Oryza sativa Indica Group] >gi|260401316|gb|ACX37127.1| WRKY-type transcription factor 45-2 [Oryza sativa Indica Group]	EEC78982	1.29461e-97	74	311.227	323	242		104.48	482.97	213.9	0.00121944	0	0
Contig_5709	ppr protein	4346	Os01g0783100 [Oryza sativa Japonica Group] >gi|20804869|dbj|BAB92551.1| putative PPR protein [Oryza sativa Japonica Group] >gi|113533982|dbj|BAF06365.1| Os01g0783100 [Oryza sativa Japonica Group]	NP_001044451	0	97	1172.15	606	589		0.29	0.05	0.15	0.00638213	0	0
Contig_10520	---NA---	3579	hypothetical protein OsI_19449 [Oryza sativa Indica Group]	EAY97521	0	82	945.266	658	543		1.12	0.28	1.04	0.00774696	0	0.0095925
Contig_16069	---NA---	2919	putative non-LTR retroelement reverse transcriptase [Oryza sativa Japonica Group]	AAM01128	5.30931e-79	60	290.812	447	272		0.07	0.21	0.32	0	0.0168101	0
Contig_28492	ribulose- -bisphosphate carboxylase oxygenase large subunit	2038	ribulose-1,5-bisphosphate carboxylase/oxygenase large subunit [Potamophila parviflora]	ADD63044	0	99	961.444	478	476	K01601	740.43	1013.66	331.22	0	0	0.0186598
Contig_34789	calcium binding egf domain containing expressed	1593	hypothetical protein OsI_12786 [Oryza sativa Indica Group]	EEC75821	1.16213e-133	90	301.212	188	170		0.34	0.42	0	0	0.000726851	0.000290613
Contig_31300	---NA---	1856	PREDICTED: putative ATP-dependent helicase HRQ1-like [Oryza brachyantha]	XP_006658790	0	93	594.349	307	288	K06877	0.19	0	0	0.00922396	0.00614931	0
Contig_23025	web family protein chloroplastic-like isoform x2	2378	Os08g0481100 [Oryza sativa Japonica Group] >gi|218201327|gb|EEC83754.1| hypothetical protein OsI_29627 [Oryza sativa Indica Group] >gi|222640746|gb|EEE68878.1| hypothetical protein OsJ_27693 [Oryza sativa Japonica Group] >gi|255678535|dbj|BAF23975.2| Os08g0481100 [Oryza sativa Japonica Group]	NP_001062061	0	96	699.123	419	404		4.22	11.94	6.89	0.026891	0	0
Contig_31849	apoptosis-related rna binding protein	1820	hypothetical protein OsI_27223 [Oryza sativa Indica Group] >gi|222637626|gb|EEE67758.1| hypothetical protein OsJ_25469 [Oryza sativa Japonica Group]	EEC82632	0	90	785.793	490	445	K13207	0	0.32	0.48	0.00100641	3.57e-05	0
Contig_15381	protein kinase	2984	Os03g0688300 [Oryza sativa Japonica Group] >gi|50838973|gb|AAT81734.1| putative protein kinase [Oryza sativa Japonica Group] >gi|108710475|gb|ABF98270.1| Calcium-dependent protein kinase, isoform 2, putative, expressed [Oryza sativa Japonica Group] >gi|113549415|dbj|BAF12858.1| Os03g0688300 [Oryza sativa Japonica Group] >gi|215740438|dbj|BAG97094.1| unnamed protein product [Oryza sativa Japonica …	NP_001050944	1.39806e-176	96	509.99	284	273	K13412	0.07	0.44	0.1	0.00547185	0	0.0155279
Contig_16004	Os01g0748000 [Oryza sativa Japonica Group]	2925	dynamin-like [Oryza sativa Japonica Group]	BAD86966	0	97	1506.89	822	804		0.29	2.25	0.31	9.75e-05	0	0.000185925
Contig_20371	hypothetical protein SORBIDRAFT_07g025280 [Sorghum bicolor]	2572	hypothetical protein OsI_38867 [Oryza sativa Indica Group]	EAY83638	0	93	1118.99	598	557		5.39	1.36	4.69	0.00443451	0	0.00855073
Contig_33650	retrotransposon unclassified	1692	putative unclassified retrotransposon protein [Oryza sativa Indica Group]	BAH79979	0	82	608.986	407	337		1.18	0.2	0.79	0.00227848	0	0.0140065
Contig_22627	salt tolerance protein	2406	PREDICTED: luc7-like protein 3-like [Oryza brachyantha]	XP_006658528	0	96	535.413	353	340		0	0	0.84	0	6.69e-08	6.69e-08
Contig_22120	Os01g0795200 [Oryza sativa Japonica Group]	2442	hypothetical protein OsI_04058 [Oryza sativa Indica Group]	EAY76129	0	95	739.954	387	370		0.86	0.02	1.53	1.42e-06	0	3.57e-09
Contig_29431	---NA---	1980	hypothetical protein OsI_11116 [Oryza sativa Indica Group]	EEC75025	0	84	579.326	459	387		19.65	123.96	22.55	0.000132564	0	0.000446379
Contig_28883	taxane 10-beta-hydroxylase	2013	PREDICTED: cytochrome P450 716B1-like [Brachypodium distachyon]	XP_003576190	0	77	394.815	306	238		8.25	13.13	4.81	0	0	0.0366684
Contig_10509	p2c48_orysj ame: full=probable protein phosphatase 2c 48 short= 2c48	3580	Os05g0358500 [Oryza sativa Japonica Group] >gi|75126516|sp|Q6L482.1|P2C48_ORYSJ RecName: Full=Probable protein phosphatase 2C 48; Short=OsPP2C48 [Oryza sativa Japonica Group] >gi|47777405|gb|AAT38039.1| putative protein phosphatase 2C [Oryza sativa Japonica Group] >gi|55167987|gb|AAV43855.1| unknown protein [Oryza sativa Japonica Group] >gi|113578854|dbj|BAF17217.1| Os05g0358500 [Oryza sativa Jap…	NP_001055303	0	92	620.542	352	325		30	93.41	28.45	0.0145563	0	0.0126133
Contig_20216	triacylglycerol lipase	2584	PREDICTED: lipase-like isoform X1 [Oryza brachyantha]	XP_006658084	0	97	658.677	343	336		4.08	0.1	2.34	1.21e-09	0	1.03e-07
Contig_17096	pollen-specific protein ntp303 precursor	2831	Os07g0119400 [Oryza sativa Japonica Group] >gi|33146556|dbj|BAC79733.1| putative pollen-specific protein NTP303 precursor [Oryza sativa Japonica Group] >gi|113610307|dbj|BAF20685.1| Os07g0119400 [Oryza sativa Japonica Group] >gi|125557054|gb|EAZ02590.1| hypothetical protein OsI_24700 [Oryza sativa Indica Group] >gi|125598942|gb|EAZ38518.1| hypothetical protein OsJ_22905 [Oryza sativa Japonica Gro…	NP_001058771	1.28728e-23	78	115.931	83	65		0.45	0.27	0	0	2.94e-06	0.000125561
Contig_30161	Os04g0602500 [Oryza sativa Japonica Group]	1931	Os04g0602500 [Oryza sativa Japonica Group] >gi|113565344|dbj|BAF15687.1| Os04g0602500 [Oryza sativa Japonica Group] >gi|215707270|dbj|BAG93730.1| unnamed protein product [Oryza sativa Japonica Group]	NP_001053773	0	95	753.051	398	381		0.28	1.44	0.24	0.00328973	0	0.00164175
Contig_3716	---NA---	4900	PREDICTED: uncharacterized protein LOC102716571 [Oryza brachyantha]	XP_006648025	0	92	1991.47	1129	1040		4.22	1.79	1.66	0	0.0461327	0
Contig_35326	carboxylesterase-like protein	1541	hypothetical protein OsI_27088 [Oryza sativa Indica Group]	EAZ04907	1.43466e-169	88	494.582	342	304		24.48	64.56	69.08	0.0362244	0.0255169	0
Contig_22549	calmodulin-binding expressed	2411	hypothetical protein OsI_38699 [Oryza sativa Indica Group]	EEC69484	0	73	439.499	369	273		4.31	3.73	0.9	0	0.00143685	0.00423522
Contig_36181	mads box-like protein	1448	Os01g0922800 [Oryza sativa Japonica Group] >gi|5295988|dbj|BAA81885.1| MADS box-like protein [Oryza sativa Japonica Group] >gi|57900212|dbj|BAD88318.1| MADS box-like protein [Oryza sativa Japonica Group] >gi|113534766|dbj|BAF07149.1| Os01g0922800 [Oryza sativa Japonica Group] >gi|215694656|dbj|BAG89847.1| unnamed protein product [Oryza sativa Japonica Group]	NP_001045235	3.28663e-68	93	227.254	132	123		1.31	1.46	0.34	0	0.0127006	0.00892791
Contig_26163	---NA---	2175	PREDICTED: uncharacterized protein LOC100804452 isoform X1 [Glycine max]	XP_006600200	7.7852e-137	76	315.079	247	189	K08287	7.07	21.9	7.84	0.0157867	0	0.0315301
Contig_20461	bgl14_orysj ame: full=probable inactive beta-glucosidase 14 short=os4bglu14 flags: precursor	2565	Os04g0513100 [Oryza sativa Japonica Group] >gi|75296414|sp|Q7XPY7.2|BGL14_ORYSJ RecName: Full=Probable inactive beta-glucosidase 14; Short=Os4bglu14; Flags: Precursor [Oryza sativa Japonica Group] >gi|38345324|emb|CAE03397.2| OSJNBa0004N05.21 [Oryza sativa Japonica Group] >gi|113564873|dbj|BAF15216.1| Os04g0513100 [Oryza sativa Japonica Group] >gi|215695434|dbj|BAG90635.1| unnamed protein product…	NP_001053302	0	86	478.019	297	258	K05350	0.14	0.04	0.02	0	0.0279694	0
Contig_36720	unknown protein [Oryza sativa Japonica Group]	1384	PREDICTED: proteasome assembly chaperone 2-like [Oryza brachyantha]	XP_006650650	0	97	546.199	281	273	K11876	6.26	3.74	10.68	0	0	0.022598
Contig_29683	serine threonine-specific receptor protein kinase-like	1963	leucine-rich repeat protein kinase-like [Oryza sativa Japonica Group] >gi|52075598|dbj|BAD46708.1| leucine-rich repeat protein kinase-like [Oryza sativa Japonica Group]	BAD29070	0	94	637.491	338	320		0.07	0.05	0.31	0	0	0.0293231
Contig_7488	H0701F11.9 [Oryza sativa Indica Group]	4028	PREDICTED: uncharacterized protein LOC102716213 [Oryza brachyantha]	XP_006653911	5.91464e-158	84	492.271	403	340		3.4	10.37	1.22	0.0174628	0.0288382	1.98e-05
Contig_30756	unknown protein [Oryza sativa Japonica Group]	1890	Os01g0867200 [Oryza sativa Japonica Group] >gi|56784763|dbj|BAD81984.1| unknown protein [Oryza sativa Japonica Group] >gi|56785207|dbj|BAD81925.1| unknown protein [Oryza sativa Japonica Group] >gi|113534443|dbj|BAF06826.1| Os01g0867200 [Oryza sativa Japonica Group] >gi|215715223|dbj|BAG94974.1| unnamed protein product [Oryza sativa Japonica Group]	NP_001044912	4.9611e-125	96	357.451	183	176		0.23	0.29	0	0	0.00286389	0.000726851
Contig_20111	glyoxal oxidase precursor-like	2592	Os01g0677000 [Oryza sativa Japonica Group] >gi|20161084|dbj|BAB90014.1| glyoxal oxidase precursor-like [Oryza sativa Japonica Group] >gi|113533382|dbj|BAF05765.1| Os01g0677000 [Oryza sativa Japonica Group] >gi|215741412|dbj|BAG97907.1| unnamed protein product [Oryza sativa Japonica Group] >gi|222619037|gb|EEE55169.1| hypothetical protein OsJ_02994 [Oryza sativa Japonica Group]	NP_001043851	0	93	800.816	440	411		0.16	0	0.14	0.00416566	0	0.00416566
Contig_16800	phd-finger family expressed	2855	Os11g0234200 [Oryza sativa Japonica Group] >gi|62732779|gb|AAX94898.1| PHD-finger, putative [Oryza sativa Japonica Group] >gi|62734539|gb|AAX96648.1| PHD-finger, putative [Oryza sativa Japonica Group] >gi|77549473|gb|ABA92270.1| PHD-finger family protein, expressed [Oryza sativa Japonica Group] >gi|113644785|dbj|BAF27926.1| Os11g0234200 [Oryza sativa Japonica Group] >gi|215740595|dbj|BAG97251.1| …	NP_001067563	0	89	1160.59	707	630		0.68	13.59	1.66	1.58e-08	0	2.64e-05
Contig_31476	hypothetical protein SORBIDRAFT_01g047400 [Sorghum bicolor]	1844	hypothetical protein OsJ_09365 [Oryza sativa Japonica Group]	EEE58304	0	95	643.269	344	328	K00599	0.9	0	0	1.03e-06	3.45e-07	0
Contig_21803	rust resistance kinase lr10	2467	hypothetical protein OsI_00142 [Oryza sativa Indica Group]	EEC69824	1.03546e-30	69	138.658	130	90		0.46	0.17	0.11	0	0.0151856	0
Contig_6555	serine threonine-specific receptor protein kinase-like	4187	Os09g0355400 [Oryza sativa Japonica Group] >gi|50252836|dbj|BAD29069.1| serine/threonine-specific receptor protein kinase-like [Oryza sativa Japonica Group] >gi|52075597|dbj|BAD46707.1| serine/threonine-specific receptor protein kinase-like [Oryza sativa Japonica Group] >gi|113631198|dbj|BAF24879.1| Os09g0355400 [Oryza sativa Japonica Group] >gi|215704666|dbj|BAG94294.1| unnamed protein product […	NP_001062965	3.79172e-124	95	420.239	224	213		0	0.07	0.44	0	1.28e-07	0.00147798
Contig_34292	serine threonine protein kinase	1639	Os07g0475900 [Oryza sativa Japonica Group] >gi|34393850|dbj|BAC83504.1| putative serine/threonine protein kinase [Oryza sativa Japonica Group] >gi|113611160|dbj|BAF21538.1| Os07g0475900 [Oryza sativa Japonica Group] >gi|215694671|dbj|BAG89862.1| unnamed protein product [Oryza sativa Japonica Group]	NP_001059624	0	98	387.111	192	189		0.66	0	0.25	2.25e-05	0	0.00286389
Contig_25481	Os02g0599100 [Oryza sativa Japonica Group]	2219	PREDICTED: telomere length regulation protein TEL2 homolog [Oryza brachyantha]	XP_006648808	0	92	998.808	563	520	K11137	0	0	0.13	0	0.0140787	0.0140787
Contig_252	---NA---	8056	PREDICTED: uncharacterized protein LOC102705885 [Oryza brachyantha]	XP_006648525	0	94	1112.83	632	595		0.19	0.65	0.44	0.0139366	0	0
Contig_2394	---NA---	5545	PREDICTED: uncharacterized protein LOC102710481 [Oryza brachyantha]	XP_006651262	0	83	1745.71	1250	1042		6.93	18.32	5.69	0.0357897	0	0.0143348
Contig_34941	expressed protein [Oryza sativa Japonica Group]	1578	PREDICTED: uncharacterized protein LOC102711242 [Oryza brachyantha]	XP_006650728	5.83565e-168	86	489.574	295	254		0	0.44	0	0.000390825	0	0.00021796
Contig_10843	hypothetical protein OsI_17530 [Oryza sativa Indica Group]	3541	OSJNBa0089N06.5 [Oryza sativa Japonica Group] >gi|125549842|gb|EAY95664.1| hypothetical protein OsI_17530 [Oryza sativa Indica Group] >gi|215686910|dbj|BAG90780.1| unnamed protein product [Oryza sativa Japonica Group]	CAE04244	0	94	1034.25	559	530		0.09	0.48	0.58	0.00571617	0.0011681	0
Contig_29663	unknown protein [Oryza sativa Japonica Group]	1964	PREDICTED: cysteine-rich receptor-like protein kinase 25-like [Oryza brachyantha]	XP_006655441	0	86	738.413	507	440		0.63	5.62	4.18	2.35e-05	0.000227437	0
Contig_23868	rust resistance kinase lr10	2321	hypothetical protein OsI_00142 [Oryza sativa Indica Group]	EEC69824	9.74979e-26	53	123.25	169	90		2.03	1.13	0.7	0	0.03202	0
Contig_7160	transducin family expressed	4089	Os12g0609800 [Oryza sativa Japonica Group] >gi|77556563|gb|ABA99359.1| transducin family protein, putative, expressed [Oryza sativa Japonica Group] >gi|113649752|dbj|BAF30264.1| Os12g0609800 [Oryza sativa Japonica Group]	NP_001067245	7.28134e-166	90	528.865	313	283	K14552	2.04	1.04	3.19	0	0	0.0159534
Contig_26002	histone deacetylase family expressed	2185	hypothetical protein OsI_37706 [Oryza sativa Indica Group]	EEC68966	0	95	617.076	319	306		0	0.42	0	7.45e-05	0	3.57e-05
Contig_23110	trehalose-6-phosphate expressed	2372	hypothetical protein OsI_34594 [Oryza sativa Indica Group]	EAY79464	0	98	763.451	382	375	K01087	0.5	2.21	0	0.00315354	5.19e-06	2.42e-11
Contig_37483	hypothetical protein SORBIDRAFT_08g021170 [Sorghum bicolor]	1288	PREDICTED: probable LRR receptor-like serine/threonine-protein kinase At1g07650-like [Oryza brachyantha]	XP_006664184	3.93549e-175	96	379.022	195	189		0.88	0.79	2.41	0	0.0465007	0.0237739
Contig_27064	leaf senescence related	2121	PREDICTED: protein YLS7-like isoform X1 [Oryza brachyantha]	XP_006645122	0	98	761.525	425	417		0	10.1	0.05	1.01e-16	0	9.34e-15
Contig_919	Os10g0508500 [Oryza sativa Japonica Group]	6682	Os10g0508500 [Oryza sativa Japonica Group] >gi|113639632|dbj|BAF26937.1| Os10g0508500 [Oryza sativa Japonica Group]	NP_001065023	0	93	2196.01	1241	1166		0.02	0.01	0.09	0	0.0365207	0.00229484
Contig_32023	ac107314_5 glucan -beta-glucosidase precursor	1808	Os10g0370500 [Oryza sativa Japonica Group] >gi|19920182|gb|AAM08614.1|AC107314_5 Putative Glucan 1,3-beta-glucosidase precursor [Oryza sativa Japonica Group] >gi|20043013|gb|AAM08821.1|AC113335_1 Putative Glucan 1,3-beta-glucosidase precursor [Oryza sativa Japonica Group] >gi|31431628|gb|AAP53379.1| Cellulase containing protein, expressed [Oryza sativa Japonica Group] >gi|113639067|dbj|BAF26372.1…	NP_001064458	0	94	877.085	493	466		10.71	8.79	4.28	0	0.0497116	0
Contig_17824	hypothetical protein OsJ_08772 [Oryza sativa Japonica Group]	2768	RecName: Full=Adenylyltransferase and sulfurtransferase MOCS3; AltName: Full=Molybdenum cofactor synthesis protein 3; Includes: RecName: Full=Molybdopterin-synthase adenylyltransferase; AltName: Full=Adenylyltransferase MOCS3; AltName: Full=Sulfur carrier protein MOCS2A adenylyltransferase; Includes: RecName: Full=Molybdopterin-synthase sulfurtransferase; AltName: Full=Sulfur carrier protein MOCS…	A3ACF3	6.25022e-163	92	496.123	290	268	K11996	0	0	0.78	0	4.09e-08	4.09e-08
Contig_10709	tetratricopeptide repeat -containing	3556	PREDICTED: tetratricopeptide repeat protein 13-like [Oryza brachyantha]	XP_006658223	0	98	1137.48	571	560		3.01	2.59	1.08	0	0.0308205	0
Contig_35704	cell number regulator 5	1501	PREDICTED: cell number regulator 5-like [Oryza brachyantha]	XP_006644037	8.8384e-119	97	358.607	183	179		1.33	0	1.32	2.57e-07	0	8.64e-08
Contig_20445	Os04g0423600 [Oryza sativa Japonica Group]	2566	PREDICTED: protein SET DOMAIN GROUP 41-like [Oryza brachyantha]	XP_006652284	0	94	594.349	340	320	K11426	0.84	0.27	0.68	0.03439	0	0
Contig_27899	Os05g0227700 [Oryza sativa Japonica Group]	2075	unknown protein [Oryza sativa Japonica Group]	AAT77307	0	92	968.763	535	496	K15029	10.7	6.7	17.49	0	0	0.0336844
Contig_35488	---NA---	1524	H0525C06.1 [Oryza sativa Indica Group]	CAH66838	4.4076e-99	84	311.612	228	193		0.83	0.14	1.29	0.00638213	0	0.000320045
Contig_29303	cullin 1b-like	1987	hypothetical protein OsI_05093 [Oryza sativa Indica Group]	EAY77128	0	89	537.339	300	269		0.01	0.1	0.56	0	4.69e-05	0.00547185
Contig_8232	haloacid dehalogenase-like hydrolase-like	3912	PREDICTED: uncharacterized protein LOC102711046, partial [Oryza brachyantha]	XP_006648473	0	94	792.727	447	422		1.67	2.05	0	0	2.36e-12	4.66e-13
Contig_22567	---NA---	2410	PREDICTED: uncharacterized protein LOC102716240 [Oryza brachyantha]	XP_006659968	0	85	790.415	541	460		0.04	0	0.65	0	6.41e-05	5.43e-07
Contig_14921	abc transporter	3033	Os08g0398300 [Oryza sativa Japonica Group] >gi|113623712|dbj|BAF23657.1| Os08g0398300 [Oryza sativa Japonica Group] >gi|222640504|gb|EEE68636.1| hypothetical protein OsJ_27206 [Oryza sativa Japonica Group]	NP_001061743	0	97	1447.95	764	748		0.17	0.28	0	0	0.00100641	5.79e-05
Contig_25131	---NA---	2240	hypothetical protein OsJ_06504 [Oryza sativa Japonica Group]	EEE56871	4.33247e-65	81	243.817	153	124		0	1.45	0.02	4.33e-09	0	1.77e-08
Contig_9839	---NA---	3665	hypothetical protein TRIUR3_19622 [Triticum urartu]	EMS48244	8.43332e-151	76	471.085	378	289		0.2	0.23	0.61	0	0.0402726	0
Contig_27980	putative pectin-glucuronyltransferase [Oryza sativa Japonica Group]	2070	hypothetical protein OsJ_22095 [Oryza sativa Japonica Group]	EEE66077	1.7394e-113	94	301.982	163	154		0.41	3.19	0.94	9.36e-05	0	0.0141775
Contig_33241	unknown [Zea mays]	1722	uncharacterized protein LOC100383880 [Zea mays] >gi|224032697|gb|ACN35424.1| unknown [Zea mays]	NP_001169979	0	93	615.535	344	320		84.14	25.42	81.82	0.0103205	0	0.0103028
Contig_12721	---NA---	3303	PREDICTED: DUF246 domain-containing protein At1g04910-like [Brachypodium distachyon]	XP_003566194	0	95	456.447	233	223		0.38	0.01	0	6.91e-05	3.54e-06	0
Contig_5869	hypothetical protein SORBIDRAFT_05g005485 [Sorghum bicolor]	4311	PREDICTED: uncharacterized protein LOC101508631 [Cicer arietinum]	XP_004513749	1.62301e-149	68	308.531	287	196		1.44	1.74	0.22	0	0.000285735	8.86e-05
Contig_14428	na+ h+ antiporter	3090	Na+/H+ antiporter [Oryza coarctata] >gi|393757379|gb|AFN22080.1| Na+/H+ antiporter [Oryza coarctata]	AFM85232	0	98	939.488	539	532		49.84	157.01	40.6	0.0135904	0	0.00470183
Contig_29474	amino acid transport protein	1977	Os02g0670900 [Oryza sativa Japonica Group] >gi|50251349|dbj|BAD28325.1| putative amino acid transport protein [Oryza sativa Japonica Group] >gi|113537228|dbj|BAF09611.1| Os02g0670900 [Oryza sativa Japonica Group] >gi|125583211|gb|EAZ24142.1| hypothetical protein OsJ_07884 [Oryza sativa Japonica Group] >gi|215692664|dbj|BAG88084.1| unnamed protein product [Oryza sativa Japonica Group] >gi|21571356…	NP_001047697	0	96	738.028	421	407	K14209	81.55	228.64	87.15	0.0259028	0	0.0422691
Contig_26105	hypothetical protein OsI_24687 [Oryza sativa Indica Group]	2179	hypothetical protein [Oryza sativa Japonica Group] >gi|125557039|gb|EAZ02575.1| hypothetical protein OsI_24687 [Oryza sativa Indica Group] >gi|125598927|gb|EAZ38503.1| hypothetical protein OsJ_22889 [Oryza sativa Japonica Group]	BAC15890	0	86	356.295	265	230		0	0.16	0	0.00922396	0	0.00614931
Contig_21315	transposon protein	2503	Os09g0101200 [Oryza sativa Japonica Group] >gi|113630783|dbj|BAF24464.1| Os09g0101200 [Oryza sativa Japonica Group]	NP_001062550	0	88	765.377	460	409		0.2	0	0	0.00199605	0.00100641	0
Contig_7265	zds_maize ame: full=zeta-carotene chloroplastic chromoplastic ame: full= -di-cis-zeta-carotene desaturase ame: full=carotene -desaturase flags: precursor	4068	zeta-carotene desaturase, chloroplastic/chromoplastic [Zea mays] >gi|17367864|sp|Q9ZTP4.1|ZDS_MAIZE RecName: Full=Zeta-carotene desaturase, chloroplastic/chromoplastic; AltName: Full=9,9'-di-cis-zeta-carotene desaturase; AltName: Full=Carotene 7,8-desaturase; Flags: Precursor [Zea mays] >gi|4105563|gb|AAD02462.1| zeta-carotene desaturase precursor [Zea mays] >gi|56462566|gb|AAV91511.1| zeta-carot…	NP_001105609	5.14594e-18	84	61.2326	39	33	K00514	0.59	0.22	0	0	2.04e-08	4.53e-05
Contig_37609	hypothetical protein SORBIDRAFT_03g010080 [Sorghum bicolor]	1270	hypothetical protein SORBIDRAFT_03g010080 [Sorghum bicolor] >gi|241929580|gb|EES02725.1| hypothetical protein SORBIDRAFT_03g010080 [Sorghum bicolor]	XP_002457605	2.82745e-11	55	73.559	113	63		0.41	1.31	0.63	0.0473359	0	0
Contig_32170	early nodulin 8 precursor	1797	hypothetical protein OsI_26660 [Oryza sativa Indica Group]	EEC82351	0	94	655.981	367	346		12.52	3.16	10.13	0.00403047	0	0.0119833
Contig_7880	ribosome-binding factor a	3968	Os06g0137600 [Oryza sativa Japonica Group] >gi|55296456|dbj|BAD68652.1| ribosome-binding factor A protein-like [Oryza sativa Japonica Group] >gi|55296997|dbj|BAD68472.1| ribosome-binding factor A protein-like [Oryza sativa Japonica Group] >gi|113594774|dbj|BAF18648.1| Os06g0137600 [Oryza sativa Japonica Group] >gi|125553968|gb|EAY99573.1| hypothetical protein OsI_21548 [Oryza sativa Indica Group]…	NP_001056734	1.23586e-89	93	299.286	209	195	K02834	0.23	0	0	5.79e-05	2.82e-05	0
Contig_8079	hypothetical protein SORBIDRAFT_02g032430 [Sorghum bicolor]	3937	hypothetical protein OsJ_30295 [Oryza sativa Japonica Group]	EAZ45627	0	98	1157.13	663	652		14.32	52.43	16.84	0.00560961	0	0.017087
Contig_36258	PrMC3, putative, expressed [Oryza sativa Japonica Group]	1441	Os03g0790500 [Oryza sativa Japonica Group] >gi|108711481|gb|ABF99276.1| PrMC3, putative, expressed [Oryza sativa Japonica Group] >gi|113549986|dbj|BAF13429.1| Os03g0790500 [Oryza sativa Japonica Group] >gi|215741472|dbj|BAG97967.1| unnamed protein product [Oryza sativa Japonica Group]	NP_001051515	1.27457e-169	93	494.582	324	303		31.14	472.19	244.51	9.21e-08	2.44e-05	0
Contig_30924	udp-acetylglucosamine acyltransferase-like	1879	Os01g0722100 [Oryza sativa Japonica Group] >gi|57899237|dbj|BAD87406.1| UDP-acetylglucosamine acyltransferase-like [Oryza sativa Japonica Group] >gi|57899537|dbj|BAD87051.1| UDP-acetylglucosamine acyltransferase-like [Oryza sativa Japonica Group] >gi|113533630|dbj|BAF06013.1| Os01g0722100 [Oryza sativa Japonica Group] >gi|215694880|dbj|BAG90071.1| unnamed protein product [Oryza sativa Japonica Gr…	NP_001044099	5.16127e-106	96	335.495	199	193	K00677	0.01	0.21	0	0.0399705	0	0.00614931
Contig_28094	arm repeat-containing	2063	Os06g0238000 [Oryza sativa Japonica Group] >gi|51535149|dbj|BAD37861.1| arm repeat-containing protein-like [Oryza sativa Japonica Group] >gi|51535813|dbj|BAD37898.1| arm repeat-containing protein-like [Oryza sativa Japonica Group] >gi|113595294|dbj|BAF19168.1| Os06g0238000 [Oryza sativa Japonica Group]	NP_001057254	0	88	675.626	525	466		23.44	48.06	18.03	0	0	0.0394235
Contig_30588	Os03g0125100 [Oryza sativa Japonica Group]	1902	Os03g0125100 [Oryza sativa Japonica Group] >gi|113547286|dbj|BAF10729.1| Os03g0125100 [Oryza sativa Japonica Group]	NP_001048815	9.77789e-110	89	345.125	221	197	K15746	0	2.77	0.4	6.3e-11	9.64e-05	0.000229306
Contig_25045	f-box protein family-like protein	2245	hypothetical protein OsI_29490 [Oryza sativa Indica Group]	EEC83686	1.33062e-148	73	280.796	263	192		0.63	0.33	0	0	1.22e-06	0.000164799
Contig_31645	---NA---	1833	hypothetical protein OsI_04811 [Oryza sativa Indica Group]	EEC71974	3.04374e-158	94	277.33	147	139	K14190	0	0	0.29	0	0.000726851	0.000726851
Contig_34879	expressed protein [Oryza sativa Japonica Group]	1583	hypothetical protein OsI_35548 [Oryza sativa Indica Group]	EAY80372	7.31876e-173	85	505.753	355	304		32.77	17.5	44.55	0	0	0.0377968
Contig_34205	hypothetical protein OsI_16994 [Oryza sativa Indica Group]	1645	H0409D10.5 [Oryza sativa Indica Group] >gi|125549354|gb|EAY95176.1| hypothetical protein OsI_16994 [Oryza sativa Indica Group]	CAH66747	2.22964e-123	94	383.259	206	195		1.19	14.04	0.41	1.73e-06	0.0441781	4.49e-10
Contig_37584	Os03g0310500, partial [Oryza sativa Japonica Group]	1273	Os03g0310500 [Oryza sativa Japonica Group] >gi|113548387|dbj|BAF11830.1| Os03g0310500, partial [Oryza sativa Japonica Group]	NP_001049916	4.52247e-77	97	254.218	148	145		6.17	2.28	4.28	0.0411743	0	0
Contig_27843	---NA---	2079	Auxin-induced protein 5NG4 [Aegilops tauschii]	EMT13295	1.20619e-50	86	102.449	67	58		0.18	0	0.18	0.00614931	0	0.00416566
Contig_28799	unknown protein [Oryza sativa Japonica Group]	2020	Os01g0924200 [Oryza sativa Japonica Group] >gi|57899384|dbj|BAD88031.1| unknown protein [Oryza sativa Japonica Group] >gi|57900201|dbj|BAD88308.1| unknown protein [Oryza sativa Japonica Group] >gi|113534776|dbj|BAF07159.1| Os01g0924200 [Oryza sativa Japonica Group] >gi|215678608|dbj|BAG92263.1| unnamed protein product [Oryza sativa Japonica Group] >gi|215765489|dbj|BAG87186.1| unnamed protein pro…	NP_001045245	2.51933e-66	88	227.639	188	167		2.51	0.82	2.09	0.0254155	0	0
Contig_8892	ionotropic glutamate receptor homolog glr4	3800	Os07g0522600 [Oryza sativa Japonica Group] >gi|56202230|dbj|BAD73662.1| putative ionotropic glutamate receptor homolog GLR4 [Oryza sativa Japonica Group] >gi|113611350|dbj|BAF21728.1| Os07g0522600 [Oryza sativa Japonica Group]	NP_001059814	0	95	1142.1	635	608		0.12	0.12	0.59	0	0.0049351	0.00357069
Contig_36004	phosphoglycerate mutase family protein	1468	PREDICTED: uncharacterized protein LOC102722191 [Oryza brachyantha]	XP_006649222	7.88581e-94	84	288.886	191	162		1.32	0.3	0.81	0.00959873	0	0
Contig_33725	ac084748_5 nam (no apical meristem) protein	1686	PREDICTED: transcription factor JUNGBRUNNEN 1-like [Oryza brachyantha]	XP_006651871	0	87	539.65	373	325		3.22	10.81	3.7	0.0109988	0	0.0265579
Contig_19944	erd7 protein	2604	PREDICTED: uncharacterized protein LOC102721935 [Oryza brachyantha]	XP_006656495	0	98	598.971	324	320		3.25	1.9	0.11	0	1.07e-08	7.49e-07
Contig_36442	s-adenosylmethionine-dependent methyltransferase methyltransferase	1420	Os07g0641600 [Oryza sativa Japonica Group] >gi|33146643|dbj|BAC79973.1| unknown protein [Oryza sativa Japonica Group] >gi|113611966|dbj|BAF22344.1| Os07g0641600 [Oryza sativa Japonica Group] >gi|215687155|dbj|BAG90925.1| unnamed protein product [Oryza sativa Japonica Group] >gi|215707184|dbj|BAG93644.1| unnamed protein product [Oryza sativa Japonica Group] >gi|218200106|gb|EEC82533.1| hypothetica…	NP_001060430	3.22924e-129	86	387.111	233	202		8.86	3.31	6.98	0.0386273	0	0
Contig_17793	drought-inducible protein 1os	2770	Os08g0499800 [Oryza sativa Japonica Group] >gi|42407346|dbj|BAD08807.1| putative drought-inducible protein 1OS [Oryza sativa Japonica Group] >gi|113624119|dbj|BAF24064.1| Os08g0499800 [Oryza sativa Japonica Group] >gi|125562056|gb|EAZ07504.1| hypothetical protein OsI_29761 [Oryza sativa Indica Group] >gi|215716978|dbj|BAG95341.1| unnamed protein product [Oryza sativa Japonica Group]	NP_001062150	0	94	845.499	451	424		0	0	0.45	0	2.94e-06	2.94e-06
Contig_7212	Os05g0427200 [Oryza sativa Japonica Group]	4078	Os05g0427200 [Oryza sativa Japonica Group] >gi|113579157|dbj|BAF17520.1| Os05g0427200 [Oryza sativa Japonica Group] >gi|222631661|gb|EEE63793.1| hypothetical protein OsJ_18617 [Oryza sativa Japonica Group]	NP_001055606	0	90	598.201	355	321		2	14.99	2.65	4.2e-05	0	0.000397767
Contig_28461	hypothetical protein [Zea mays]	2040	hypothetical protein OsI_08295 [Oryza sativa Indica Group]	EEC73702	6.96952e-143	76	431.024	345	263		0.93	0	0	4e-07	1.47e-07	0
Contig_34218	hypothetical protein [Oryza sativa Japonica Group]	1643	hypothetical protein [Oryza sativa Japonica Group] >gi|56202350|dbj|BAD73830.1| hypothetical protein [Oryza sativa Japonica Group]	BAD73431	1.85731e-67	86	231.491	184	160		0.04	0.49	0.92	0.00356754	8.52e-05	0
Contig_39419	deoxycytidine deaminase	858	Os03g0833900 [Oryza sativa Japonica Group] >gi|40714681|gb|AAR88587.1| putative deoxycytidine deaminase [Oryza sativa Japonica Group] >gi|108711941|gb|ABF99736.1| Guanine deaminase, putative, expressed [Oryza sativa Japonica Group] >gi|113550284|dbj|BAF13727.1| Os03g0833900 [Oryza sativa Japonica Group] >gi|215707116|dbj|BAG93576.1| unnamed protein product [Oryza sativa Japonica Group] >gi|218194…	NP_001051813	1.80353e-115	99	342.043	186	185		44.84	145.31	68.43	0.0117189	0	0
Contig_28724	---NA---	2023	PREDICTED: chaperone protein dnaJ 1, mitochondrial-like [Oryza brachyantha]	XP_006656779	0	94	825.469	447	421	K03686	2.2	0	0.1	2.78e-10	3.21e-07	0
Contig_24612	hypothetical protein SORBIDRAFT_02g009950 [Sorghum bicolor]	2274	predicted protein [Hordeum vulgare subsp. vulgare]	BAJ88547	2.96239e-129	79	399.823	276	220	K05531	0	0.29	0	0.000530405	0	0.000290613
Contig_11356	retrotransposon unclassified	3479	retrotransposon protein, putative, unclassified [Oryza sativa Japonica Group]	ABA95102	0	87	998.423	613	534		0.23	0.69	0.13	0.0397582	0	0.00301933
Contig_13910	egy3_orysj ame: full=probable zinc metalloprotease chloroplastic ame: full=protein ethylene-dependent gravitropism-deficient and yellow-green 3 short= 3 flags: precursor	3146	PREDICTED: uncharacterized protein LOC102702830 [Oryza brachyantha]	XP_006650535	0	88	892.878	605	533		25.64	23.07	9.18	0	0.0265478	0
Contig_37690	rna-dependent rna polymerase -like	1258	PREDICTED: LOW QUALITY PROTEIN: probable RNA-dependent RNA polymerase 3-like [Oryza brachyantha]	XP_006645607	5.09953e-106	87	200.675	130	114	K11699	0	0	0.72	0	2.82e-05	2.82e-05
Contig_11552	subtilase family expressed	3454	PREDICTED: cucumisin-like [Oryza brachyantha]	XP_006662913	0	92	1345.49	777	715		0.56	0.38	0.01	0	8.42e-07	2.25e-05
Contig_1862	hak17_orysj ame: full=probable potassium transporter 17 ame: full= 17	5869	putative HAK4 [Oryza sativa Japonica Group] >gi|51536120|dbj|BAD38244.1| putative HAK4 [Oryza sativa Japonica Group]	BAD37952	3.40965e-113	97	387.882	203	197	K03549	0.17	1.18	0.62	0.000178457	0.0118082	0
Contig_27837	ccd8b_orysj ame: full=carotenoid cleavage dioxygenase 8 homolog chloroplastic short= 8b ame: full=protein dwarf-10 ame: full=protein max4 homolog flags: precursor	2079	hypothetical protein OsI_03714 [Oryza sativa Indica Group]	EAY75798	0	95	893.264	465	443	K17913	0.5	2.46	0.1	0.00208088	0.00745943	1.29e-07
Contig_7019	protein cca1-like isoform x9	4113	PREDICTED: protein CCA1-like isoform X8 [Oryza brachyantha] >gi|573953750|ref|XP_006659145.1| PREDICTED: protein CCA1-like isoform X9 [Oryza brachyantha]	XP_006659144	0	93	1130.93	719	674	K12133	0	0	0.29	0	4.28e-06	5.19e-06
Contig_27830	putative MtN21 [Oryza sativa Japonica Group]	2079	PREDICTED: WAT1-related protein At5g64700-like [Oryza brachyantha]	XP_006657778	0	94	570.466	360	339		5.4	42.04	27.01	2.88e-05	0.000784031	0
[truncated: 12,476 more rows]

## Sheet: Table S2
Table S2. KEGG enrichment of the differentially expressed transcripts (DEUs) for Oryza meyeriana in response to Xanthomonas oryzae pv. oryzae infection*
KEGG pathways ID	KEGG Pathways	Number of DEUs
		Total	CO vs TE	CO vs TO	TE vs TO
KEGG_01230	Biosynthesis of amino acids	53	45	32	39
	Purine metabolism	44	30	24	31
KEGG_01200	Carbon metabolism	39	30	23	29
	Pyrimidine metabolism	33	25	20	23
[truncated: 310 more rows]

## Sheet: Table S3
	Table S3. Differentially expressed unitranscripts (DEUs) in the plant-pathogen interaction pathway enriched by KEGG analysis
[truncated: 140 more rows]

[truncated: 4 more sheets: Table S4, Table S5, Table S6, Table S7]
